# Supplementary material for: Spatial transcriptomics elucidates localized immune responses in atherosclerotic coronary artery
Source: EMBO Mol Med. 2025 Aug 22;17(10):2827–46. doi: 10.1038/s44321-025-00280-w (PMC12514278; doi:10.1038/s44321-025-00280-w)
Supplement: Supplementary file 2 — Dataset EV1 [file 44321_2025_280_MOESM2_ESM.xlsx]

## Sheet: GSEA-Results_Adventitia
Dataset EV1: Details of the 58 significantly enriched pathways in the CD45+ segments in the adventitia of early vs advanced lesions as shown in Figure 3a, using the Biological Processes section of the Gene Ontology database.
Pathway	Description	PValue	FDR	Phenotype	Genes
GOBP_ACTIN_FILAMENT_ORGANIZATION	GO:0007015	1.65443783821038e-07	0.000204154	-1	NRP1,GSN,ITGB5,SPTAN1,MARCKS,PXN,S100A10,CXCL12,AIF1,ID1,CYFIP1,SORBS1,WASHC1,TNFAIP1,LPAR1,FSCN1,MYO1C,ALDOA,ZYX,ADD3,ACTR2,CDC42EP4,ARPC1B,TMSB4X,SLIT2,ITGB1,ABI1,TPM2,TMSB10,GMFG,SYNPO2,ARPC3,ARPC5,CFL1,WASF2,ITGB1BP1,SPTBN1,EPS8,CORO1C,MICALL2,MTSS1,FLNA,CCL24,ARHGAP18,DPYSL3,DSTN,ARPC1A,IQGAP2,ARF1,FCHSD2,RHOB,LMOD1,ARRB1,RHOC,PLEC,TPM3,CAPZA1,ARPC4,RDX,PIK3R1,PLEK,ARHGAP17,HCLS1,CTNNA1,INPP…
GOBP_SUPRAMOLECULAR_FIBER_ORGANIZATION	GO:0097435	2.51886173886374e-07	0.000204154	-1	NRP1,GSN,ITGB5,SPTAN1,MARCKS,PXN,S100A10,CXCL12,CRTAP,AIF1,ID1,CD36,GPX1,CYFIP1,VIM,LUM,SORBS1,WASHC1,TNFAIP1,PRKAR1A,PDGFRA,CLU,LPAR1,CRYAB,FSCN1,MYO1C,MYL9,ALDOA,CST3,HSPA1A,ZYX,ADD3,ACTR2,CDC42EP4,ARPC1B,TMSB4X,SLIT2,ITGB1,ABI1,MEF2A,TPM2,TMSB10,GMFG,SYNPO2,COL1A2,ARPC3,FMOD,APP,ARPC5,CFL1,WASF2,ITGB1BP1,SPTBN1,NF1,EPS8,CORO1C,MICALL2,TAOK1,P4HA1,MTSS1,FLNA,CFLAR,CCL24,ARHGAP18,DPYSL3,DSTN,ARP…
GOBP_ACTIN_FILAMENT_BASED_PROCESS	GO:0030029	1.01752006127144e-06	0.0005498	-1	NRP1,GSN,ITGB5,SPTAN1,MARCKS,PXN,LRP1,S100A10,INF2,CXCL12,AIF1,RALA,ID1,IQGAP1,EHBP1,CYFIP1,SORBS1,TYROBP,EPB41L2,WASHC1,TNFAIP1,PRKAR1A,PDGFRA,ANXA1,LPAR1,FSCN1,RHOQ,MYO1C,CALR,MYL9,ALDOA,CAP1,ZYX,ADD3,ACTR2,CDC42EP4,ARPC1B,TMSB4X,CSF1R,SLIT2,ITGB1,CAV1,ABI1,MEF2A,TPM2,TMSB10,GMFG,SYNPO2,ARPC3,ARPC5,CFL1,WASF2,ATP2C1,ITGB1BP1,SDCBP,SPTBN1,NF1,EPS8,CORO1C,MICALL2,TAOK1,STARD13,MTSS1,RAB13,STARD8,…
GOBP_GENERATION_OF_PRECURSOR_METABOLITES_AND_ENERGY	GO:0006091	1.46484188412819e-06	0.000593627	-1	ADH1B,DHRS3,GFUS,ALDH2,COX5B,ATP5PD,CYBB,SORBS1,NDUFS6,PFKL,AKR1B1,HMGCLL1,CHCHD10,COX8A,ATP5F1C,ATP5ME,NDUFS3,STK40,NDUFB10,CYB5A,ADH5,ATP5F1A,ALDOA,ASPH,UQCRB,IL6ST,NDUFA4,ATP5MF,NDUFA10,ATP5PO,IGF2,SIRT6,UQCRQ,DLST,UQCRC2,MDH2,ENO1,ATP5MG,PGK1,SDHA,GBA,APP,THTPA,CAT,AK4,ACADVL,UQCR11,PGLS,UGP2,ATP5IF1,ADIPOQ,NDUFS5,ATP5PF,GAA,ATP5F1B,NDUFB7,NDUFA2,PLEC,SNCA,PPP1CB,IDH3B,COX6A1,MDH1,COX4I1,CYBA…
GOBP_INTRACELLULAR_TRANSPORT	GO:0046907	3.22544924492498e-06	0.00103851	-1	APOD,SREBF1,BNIP3L,NPC2,MAN1A1,EPS15,LRP1,STARD3,ATP5PD,CD81,HSPB1,CLTC,DAB2,KPNA3,CD36,UNC93B1,NRBP2,LAMP1,GRN,VAMP2,PEF1,CES1,SNX17,BECN1,WASHC1,CD63,SQSTM1,CLTA,SRP9,AP1S2,CLU,RPL23,ATP6AP1,COPB1,RAB5C,PRNP,AP3S1,CHCHD10,IPO7,LAMP2,ATP5F1C,TGFB1,ATP5ME,YWHAE,SCP2,RAB1A,TFG,CRYAB,SCARB2,ATP5F1A,MYO1C,CALR,AP3D1,TMED2,PDCD5,AUP1,HSPA1A,DENND5A,TMEM30A,SNX6,RAB7A,ACTR2,ZFYVE16,STOM,ATP5MF,WLS,OAZ…
GOBP_POSITIVE_REGULATION_OF_LIPID_LOCALIZATION	GO:1905954	3.84396989967553e-06	0.00103851	-1	ABCA8,LRP1,DAB2,CD36,CES1,ACSL1,C3,PPARG,SCP2,TMEM30A,LPL,ANXA2,CAV1,PLTP,DBI,MIF,EHD1
GOBP_REGULATION_OF_CYTOSKELETON_ORGANIZATION	GO:0051493	5.7904281445283e-06	0.0013409	-1	NRP1,GSN,SPTAN1,PXN,LRP1,S100A10,CXCL12,CLTC,ID1,IQGAP1,CYFIP1,PDGFRA,LPAR1,FSCN1,RHOQ,HSPA1A,ADD3,CDC42EP4,ARPC1B,TMSB4X,CSF1R,SLIT2,TMSB10,GMFG,SYNPO2,ARPC3,ARPC5,WASF2,ITGB1BP1,PHLDB1,SPTBN1,EPS8,TAOK1,MTSS1,RASSF1,CLIC4,FLNA,CCL24,MAPK1,ARHGAP18,DSTN,ARPC1A,IQGAP2,PKD1,ARF1,S100A9,FCHSD2,RHOB,LMOD1,RHOC,CAPZA1,SNCA,CDK2AP2,ARPC4,RDX,PIK3R1,PLEK,NPM1,ARHGAP17,HCLS1,BST2,CDKN1B,PDGFRB,MYADM,HNR…
GOBP_ENERGY_DERIVATION_BY_OXIDATION_OF_ORGANIC_COMPOUNDS	GO:0015980	1.31182759171241e-05	0.00236275	-1	COX5B,ATP5PD,SORBS1,NDUFS6,CHCHD10,ATP5F1C,ATP5ME,NDUFS3,STK40,NDUFB10,ATP5F1A,UQCRB,IL6ST,NDUFA4,ATP5MF,NDUFA10,ATP5PO,IGF2,UQCRQ,DLST,UQCRC2,MDH2,ATP5MG,SDHA,GBA,CAT,AK4,ACADVL,UGP2,NDUFS5,ATP5PF,GAA,ATP5F1B,NDUFB7,NDUFA2,PLEC,SNCA,PPP1CB,IDH3B,COX6A1,MDH1,COX4I1,COX7C,IGF1,BLOC1S1
GOBP_REGULATION_OF_ORGANELLE_ORGANIZATION	GO:0033043	1.29337013810775e-05	0.00236275	-1	NRP1,SREBF1,GSN,DCN,SPTAN1,BNIP3L,PXN,LRP1,S100A10,INF2,CXCL12,UBQLN2,CLTC,RALA,ATRX,ID1,GPX1,IQGAP1,ZEB2,GRN,CYFIP1,BECN1,PDGFRA,SQSTM1,ANXA1,CLU,PPARG,CHCHD10,LPAR1,FSCN1,SCARB2,RHOQ,CALR,PDCD5,TBC1D2B,DNM2,HSPA1A,ADD3,RAB7A,ASAP1,CDC42EP4,ARPC1B,TMSB4X,IGF2,ANXA2,SYT11,SIRT6,CSF1R,SLIT2,TMSB10,RAB1B,GMFG,SYNPO2,ARPC3,MACROH2A1,ARPC5,TMED9,WASF2,ITGB1BP1,PHLDB1,SDCBP,SPTBN1,TBC1D1,EPS8,TAOK1,AC…
GOBP_POSITIVE_REGULATION_OF_STEROL_TRANSPORT	GO:0032373	1.76336642532511e-05	0.00285842	-1	ABCA8,LRP1,CES1,PPARG,SCP2,ANXA2,CAV1,PLTP
GOBP_BIOLOGICAL_PROCESS_INVOLVED_IN_SYMBIOTIC_INTERACTION	GO:0044403	2.36593539631549e-05	0.00289309	-1	NRP1,GSN,ITGB5,WWP1,LGALS1,TRIM8,EPS15,CD81,SIGLEC1,KPNA3,GPX1,LAMP1,IFITM3,TPCN1,CD4,SLC3A2,NUCKS1,ICAM1,SCARB2,HSPA1A,RAB7A,ANPEP,STOM,IFITM2,CSF1R,DDX39B,EXOC7,ITGB1,CAV1,GAS6,CTSB,MRC1,APOL1,CFL1,PLSCR1,FN1,HLA-DRB1,SNX3,PPIA,CAV2,P4HB,CD74,ITCH,BSG,IGF2R,CR1,DYNLT1
GOBP_ENDOTHELIAL_CELL_MIGRATION	GO:0043542	2.20676332310852e-05	0.00289309	-1	NRP1,PLEKHG5,GFUS,DCN,KLF4,PLXND1,PXN,HSPB1,ID1,GPX1,GRN,ANXA1,SERPINF1,PPARG,MEOX2,TGFB1,LGMN,ATP5F1A,CALR,HMGB1,TMSB4X,NFE2L2,FGFR1,PTEN,PTPRM,SLIT2,ITGB1,NRP2,ITGB1BP1,NF1,FSTL1,STARD13,RAB13,SPARC,NR4A1,PLPP3,RHOB,ATP2B4,ATP5F1B,GLUL
GOBP_ENTRY_INTO_HOST	GO:0044409	2.19560023176935e-05	0.00289309	-1	NRP1,GSN,ITGB5,WWP1,LGALS1,TRIM8,EPS15,CD81,SIGLEC1,KPNA3,LAMP1,IFITM3,TPCN1,CD4,SLC3A2,ICAM1,SCARB2,HSPA1A,ANPEP,IFITM2,EXOC7,ITGB1,CAV1,GAS6,CTSB,MRC1,PLSCR1,HLA-DRB1,SNX3,CAV2,P4HB,CD74,ITCH,BSG,CR1,DYNLT1
GOBP_VESICLE_MEDIATED_TRANSPORT	GO:0016192	2.49866083001492e-05	0.00289309	-1	DNM1,NRP1,GSN,STAB1,FCGRT,EPS15,OSBPL1A,LRP1,STARD3,S100A10,SCAMP2,CD81,SIGLEC1,BMP2K,TNFAIP2,UBQLN2,CLTC,DAB2,CD151,AIF1,RALA,CD36,NRBP2,LAMP1,EHBP1,HSPA6,VAMP2,CYFIP1,PEF1,CD163,CES1,CANX,SCARA5,RTN3,TPCN1,LGALS3,TYROBP,COLEC12,SNX17,BECN1,WASHC1,CD63,SQSTM1,ANXA1,LGALS3BP,CLTA,HSPG2,AP1S2,CLU,C3,ATP6AP1,COPB1,RAB5C,CLEC10A,AP3S1,C1orf43,RAB1A,TFG,SCARB2,RHOQ,CALR,AP3D1,CAP1,TMED2,LYN,DNM2,HSPA…
GOBP_BIOLOGICAL_PROCESS_INVOLVED_IN_INTERACTION_WITH_HOST	GO:0051701	3.05969036711718e-05	0.0029175	-1	NRP1,GSN,ITGB5,WWP1,LGALS1,TRIM8,EPS15,CD81,SIGLEC1,KPNA3,LAMP1,IFITM3,TPCN1,CD4,SLC3A2,ICAM1,SCARB2,HSPA1A,RAB7A,ANPEP,IFITM2,DDX39B,EXOC7,ITGB1,CAV1,GAS6,CTSB,MRC1,PLSCR1,HLA-DRB1,SNX3,PPIA,CAV2,P4HB,CD74,ITCH,BSG,CR1,DYNLT1
GOBP_CYTOSKELETON_ORGANIZATION	GO:0007010	2.70596462257007e-05	0.0029175	-1	NRP1,GSN,ITGB5,SPTAN1,MARCKS,ZMYM3,PXN,LRP1,S100A10,INF2,CXCL12,CLTC,AIF1,RALA,ATRX,ID1,IQGAP1,EHBP1,CYFIP1,VIM,SORBS1,TYROBP,EPB41L2,WASHC1,TNFAIP1,PRKAR1A,PDGFRA,ANXA1,LIMD1,LPAR1,CRYAB,FSCN1,RHOQ,MYO1C,CALR,MYL9,ALDOA,CAP1,HSPA1A,ZYX,ADD3,ACTR2,CDC42EP4,ARPC1B,TMSB4X,CSF1R,SLIT2,ITGB1,ABI1,DPYSL2,TUBA1C,MEF2A,TPM2,TMSB10,GMFG,SYNPO2,ARPC3,ARPC5,CFL1,WASF2,ATP2C1,ITGB1BP1,PHLDB1,SDCBP,SPTBN1,NF…
GOBP_PROTEIN_LOCALIZATION_TO_PLASMA_MEMBRANE	GO:0072659	2.94205199209291e-05	0.0029175	-1	LRP1,S100A10,CD81,CLTC,DAB2,VAMP2,SORBS1,LGALS3,SQSTM1,ATP6AP1,PRNP,TGFB1,RHOQ,TMED2,RAB7A,ITGB1,GOLGA7,TMBIM1,GAS6,ARL6IP5,RAP1A,ATP2C1,ITGB1BP1,SPTBN1,EHD1,FYB1,RAB13,FLNA,RAB12,ADIPOQ,TMEM59,MMP14,ATP1B1,ATP2B4,VTI1B,STX7,RDX,PIK3R1
GOBP_PROTEIN_LOCALIZATION_TO_CELL_PERIPHERY	GO:1990778	3.44671064928751e-05	0.00294059	-1	LRP1,S100A10,CD81,CLTC,DAB2,VAMP2,SORBS1,LGALS3,EPB41L2,SQSTM1,ATP6AP1,PRNP,TGFB1,RHOQ,TMED2,RAB7A,EXOC7,ITGB1,CAV1,GOLGA7,TMBIM1,GAS6,ARL6IP5,RAP1A,ATP2C1,ITGB1BP1,SPTBN1,EHD1,FYB1,RAB13,FLNA,RAB12,TUB,ADIPOQ,TMEM59,MMP14,ATP1B1,ATP2B4,VTI1B,STX7,RDX,PIK3R1
GOBP_STEROL_TRANSPORT	GO:0015918	3.31316069511696e-05	0.00294059	-1	ABCA8,NPC2,OSBPL1A,LRP1,STARD3,CD36,CES1,CLU,PPARG,SCP2,ANXA2,CAV1,PLTP
GOBP_INTRACELLULAR_PROTEIN_TRANSPORT	GO:0006886	4.15591642475106e-05	0.00336837	-1	APOD,SREBF1,BNIP3L,MAN1A1,CD81,HSPB1,CLTC,KPNA3,CD36,UNC93B1,VAMP2,SNX17,SQSTM1,CLTA,SRP9,AP1S2,CLU,RPL23,ATP6AP1,COPB1,RAB5C,PRNP,AP3S1,IPO7,LAMP2,TGFB1,YWHAE,RAB1A,SCARB2,MYO1C,CALR,AP3D1,TMED2,PDCD5,AUP1,TMEM30A,SNX6,RAB7A,ZFYVE16,STOM,WLS,OAZ1,SRP14,CDC37,HSP90AA1,IPO8,YWHAQ,PRKACA,GOLGA7,RAB1B,TMED4,GAS6,TXN,TIMM23B,TMED9,ITGB1BP1,SPCS1,SDCBP,FAM91A1,EHD1,SORT1,STX16,NF1,MICALL2,RPL11,FLNA,T…
GOBP_ENDOCYTOSIS	GO:0006897	5.48387420123243e-05	0.00355574	-1	DNM1,GSN,STAB1,EPS15,LRP1,CD81,SIGLEC1,BMP2K,UBQLN2,CLTC,DAB2,CD151,AIF1,CD36,EHBP1,VAMP2,CD163,CANX,SCARA5,TPCN1,LGALS3,COLEC12,SNX17,BECN1,CD63,LGALS3BP,CLTA,HSPG2,CLU,C3,RAB5C,CLEC10A,RAB1A,SCARB2,RHOQ,CAP1,DNM2,RAB7A,ZFYVE16,EPN1,ANXA2,SYT11,ITGB1,CAV1,DPYSL2,BIN2,TGFBR2,SH3GL1,APP,CD163L1,MRC1,CALM3,WASF2,SDCBP,LMBRD1,EHD1,SORT1,FCER1G,CD14,MAPK1,LRP10,TUB,AP2S1,ADIPOQ,ARF1,FCHSD2,ARRB1,CAV2…
GOBP_POSITIVE_REGULATION_OF_LIPID_TRANSPORT	GO:0032370	5.11969054561224e-05	0.00355574	-1	ABCA8,LRP1,DAB2,CES1,ACSL1,PPARG,SCP2,TMEM30A,ANXA2,CAV1,PLTP,DBI,MIF
GOBP_REGULATION_OF_CHOLESTEROL_EFFLUX	GO:0010874	5.19663821127438e-05	0.00355574	-1	ABCA8,LRP1,CES1,PPARG,CAV1,PLTP,LAMTOR1,ADIPOQ
GOBP_TUBE_DEVELOPMENT	GO:0035295	5.27430672519583e-05	0.00355574	-1	NRP1,APOD,SREBF1,DCN,KLF4,STAB1,RCN3,PLXND1,LRP1,TNFAIP2,HSPB1,RALA,ATRX,RBPJ,ID1,GPX1,CYBB,SMAD2,GRN,ZMIZ1,ITPK1,PDGFRA,NINJ1,ANXA1,HSPG2,AKR1B1,SERPINF1,C3,ZNF358,JUNB,PPARG,PTGIS,SRPK2,ADAM15,RBP4,MEOX2,TGFB1,STK40,MEGF8,TMED2,VEGFB,FKBP8,ENG,IL6ST,ANPEP,CTSZ,NFE2L2,EPN1,ANXA2,SIRT6,PTEN,CSF1R,PTPRM,SLIT2,ITGB1,CAV1,PRKACA,PKNOX1,NRP2,TGFBR2,QKI,PGK1,COL8A1,CAT,RAP1A,WASF2,ITGB1BP1,LIPA,TGFBR3…
GOBP_VIRAL_LIFE_CYCLE	GO:0019058	4.64570019610369e-05	0.00355574	-1	NRP1,GSN,ITGB5,WWP1,LGALS1,TRIM8,EPS15,CD81,SIGLEC1,KPNA3,LAMP1,NFIA,IFITM3,TPCN1,CD4,SLC3A2,NUCKS1,SRPK2,ICAM1,RAB1A,SCARB2,HSPA1A,RAB7A,ANPEP,STOM,IFITM2,ITGB1,CAV1,RAB1B,TNIP1,GAS6,CTSB,MRC1,SPCS1,PLSCR1,PCBP1,ADAR,HTATSF1,HLA-DRB1,SNX3,PPIA,CAV2,CTBP1,P4HB,CD74,CTBP2,ITCH,VPS28,BSG,BST2,CR1,DYNLT1,PABPC1,HSP90AB1,DDX3X,IFI27,GRK2,AXL,DAG1,VAMP8,CD209,IST1,CHMP3,VCP,DEK,RPSA,VPS4A,HYAL2
GOBP_TISSUE_MIGRATION	GO:0090130	6.38373910107823e-05	0.00398002	-1	NRP1,PLEKHG5,GFUS,DCN,KLF4,PLXND1,PXN,HSPB1,ID1,GPX1,ZEB2,GRN,ANXA1,SERPINF1,PPARG,MEOX2,TGFB1,LGMN,ATP5F1A,CALR,ADAM9,HMGB1,TMSB4X,NFE2L2,FGFR1,PTEN,PTPRM,SLIT2,ITGB1,NRP2,TGFBR2,ITGB1BP1,NF1,CORO1C,FSTL1,STARD13,RAB13,SPARC,NR4A1,PLPP3,RHOB,ATP2B4,ATP5F1B,GLUL,RTN4,FOXP1
GOBP_OLEFINIC_COMPOUND_METABOLIC_PROCESS	GO:0120254	7.33672563089683e-05	0.00425101	-1	ADH1B,DHRS3,MGLL,STARD3,GPX4,EPHX1,DAB2,GPX1,AKR1B1,PTGIS,RBP4,EGR1,SCP2,GSTP1
GOBP_OXIDATIVE_PHOSPHORYLATION	GO:0006119	7.3428916390798e-05	0.00425101	-1	COX5B,ATP5PD,NDUFS6,CHCHD10,ATP5F1C,ATP5ME,NDUFS3,NDUFB10,ATP5F1A,UQCRB,NDUFA4,ATP5MF,NDUFA10,ATP5PO,UQCRQ,UQCRC2,ATP5MG,SDHA,AK4,NDUFS5,ATP5PF,ATP5F1B,NDUFB7,NDUFA2,SNCA,COX6A1,COX4I1
GOBP_REGULATION_OF_PROTEIN_LOCALIZATION_TO_MEMBRANE	GO:1905475	7.8426156087568e-05	0.00438375	-1	GSN,LRP1,CD81,CLTC,DAB2,SORBS1,LGALS3,SQSTM1,PRNP,TGFB1,RHOQ,MYO1C,PDCD5,STOM,ITGB1,TMBIM1,RAP1A,ATP2C1,ITGB1BP1,SPTBN1,TMEM59,MMP14,ATP2B4,VTI1B,STX7,PIK3R1,ITGB2,RACK1
GOBP_MONOCYTE_CHEMOTAXIS	GO:0002548	8.42968280403802e-05	0.00455484	-1	CXCL12,AIF1,FOLR2,LGALS3,CCL14,ANXA1,LGMN,LYN,HMGB1,SLIT2,CCL13,DUSP1,CCL24
GOBP_MITOCHONDRIAL_TRANSPORT	GO:0006839	8.94920617877498e-05	0.00467957	-1	SREBF1,BNIP3L,STARD3,ATP5PD,CHCHD10,ATP5F1C,ATP5ME,ATP5F1A,PDCD5,HSPA1A,ATP5MF,ATP5PO,HSP90AA1,ATP5MG,TIMM23B,HEBP2,MICALL2,ACAA2,ATP5IF1,ATP5PF,SH3GLB1,ATP5F1B,UBL5
GOBP_REGULATION_OF_ACTIN_FILAMENT_BASED_PROCESS	GO:0032970	9.28462071169387e-05	0.00470324	-1	NRP1,GSN,SPTAN1,PXN,LRP1,S100A10,CXCL12,ID1,IQGAP1,CYFIP1,PDGFRA,LPAR1,FSCN1,RHOQ,ADD3,CDC42EP4,ARPC1B,TMSB4X,CSF1R,SLIT2,CAV1,TMSB10,GMFG,SYNPO2,ARPC3,ARPC5,WASF2,ITGB1BP1,SPTBN1,EPS8,TAOK1,MTSS1,FLNA,CCL24,ARHGAP18,DSTN,ARPC1A,IQGAP2,ARF1,FCHSD2,RHOB,LMOD1,RHOC,CAPZA1,ARPC4,RDX,PIK3R1,PLEK,ARHGAP17,HCLS1,BST2,PDGFRB,MYADM,TPM1,ELN,PAM,CAPZB,GRB2,CFL2,CD47,VASP
GOBP_VIRAL_PROCESS	GO:0016032	0.000104402	0.00512836	-1	NRP1,MGAT4A,GSN,ITGB5,WWP1,LGALS1,PTBP1,TRIM8,EPS15,CD81,SIGLEC1,KPNA3,LAMP1,NFIA,IFITM3,CANX,TPCN1,CD4,SLC3A2,NUCKS1,SRPK2,ICAM1,RAB1A,SCARB2,HSPA1A,RAB7A,ANPEP,STOM,IFITM2,CSF1R,ITGB1,CAV1,USF2,RAB1B,TNIP1,GAS6,CTSB,MRC1,CFL1,SPCS1,PLSCR1,PCBP1,ADAR,CSDE1,HTATSF1,HLA-DRB1,SNX3,PPIA,CAV2,CTBP1,P4HB,CD74,CTBP2,ST6GALNAC2,ITCH,VPS28,BSG,IGF2R,BST2,CR1,DYNLT1,UBP1,RAN,PABPC1,HSP90AB1,DDX3X,IFI27,GR…
GOBP_AEROBIC_RESPIRATION	GO:0009060	0.000117075	0.00542224	-1	COX5B,ATP5PD,NDUFS6,CHCHD10,ATP5F1C,ATP5ME,NDUFS3,NDUFB10,ATP5F1A,UQCRB,NDUFA4,ATP5MF,NDUFA10,ATP5PO,UQCRQ,DLST,UQCRC2,MDH2,ATP5MG,SDHA,CAT,AK4,NDUFS5,ATP5PF,ATP5F1B,NDUFB7,NDUFA2,SNCA,IDH3B,COX6A1,MDH1,COX4I1,COX7C,BLOC1S1
GOBP_BIOLOGICAL_ADHESION	GO:0022610	0.000114802	0.00542224	-1	NRP1,APOD,DUSP3,GFUS,ITGB5,FBLN2,KLF4,LGALS1,STAB1,PLXND1,VSIG4,PXN,GPAM,S100A10,CD81,SIGLEC1,CXCL12,HSPB1,DAB2,CD151,AIF1,ID1,FOLR2,CD36,PTPRS,ZMIZ1,FBLN1,HSD17B12,SORBS1,LGALS3,S100A11,CD4,PRKAR1A,CD63,IGFBP7,PDGFRA,NINJ1,ANXA1,LGALS3BP,SGCE,NME2,PRNP,GNAS,LYVE1,ADAM15,ICAM1,TGFB1,CCN5,PDZD2,MAP3K8,RAB1A,CALR,MYL9,AP3D1,ADAM9,LYN,LAMC1,EMB,MXRA8,DNM2,ENG,ZYX,TGFB1I1,IL6ST,HMGB1,COL6A2,IGF2,ANXA…
GOBP_BIOLOGICAL_PROCESS_INVOLVED_IN_INTERSPECIES_INTERACTION_BETWEEN_ORGANISMS	GO:0044419	0.000130716	0.00572676	-1	NRP1,GSN,CFD,ITGB5,CA3,WWP1,FOS,BNIP3L,LGALS1,NPC2,STAB1,PLEKHM2,VSIG4,TRIM8,EPS15,GPAM,CD81,SIGLEC1,CXCL12,HSPB1,STING1,C1S,KPNA3,SERPING1,AIF1,RBPJ,C1QA,CD36,GPX1,UNC93B1,C1R,CYBB,LAMP1,GRN,IFITM3,VAMP2,VIM,RNASE1,TPCN1,HMGN2,LGALS3,TYROBP,COLEC12,C7,CCL14,CD4,BECN1,THRSP,CFH,ANXA1,SLC3A2,FABP4,C1QB,CLU,C3,PPARG,NUCKS1,CLEC10A,SRPK2,ADAM15,IPO7,SAMHD1,ICAM1,TGFB1,C1QC,RAB1A,ADH5,A2M,HLA-B,SCARB…
GOBP_POSITIVE_REGULATION_OF_PROTEOLYSIS	GO:0045862	0.000129205	0.00572676	-1	CLEC3B,GSN,RCN3,S100A10,CTSC,UBQLN2,DAB2,GRN,PIAS1,FBLN1,CLU,PPARG,CTSD,LGMN,ADAM9,ASPH,LYN,PDCD5,PABIR1,HSPA1A,HMGB1,NFE2L2,ANXA2,SIRT6,PTEN,CAV1,PCOLCE,TNIP1,ENO1,ARL6IP5,GBA,APP,NRDC,ZER1,PSMC5,CFLAR,CDK5RAP3,FN1,ATP5IF1,MTCH1,APH1A,MBP,SH3D19,S100A9,MMP14,ELOB,SNCA,RPS27L
GOBP_NITROGEN_COMPOUND_TRANSPORT	GO:0071705	0.000146462	0.00624775	-1	APOD,SREBF1,BNIP3L,AQP7,RCN3,MAN1A1,EPS15,LRP1,SCAMP2,CD81,CXCL12,HSPB1,CLTC,DAB2,KPNA3,FOLR2,CD36,UNC93B1,SMAD2,EHBP1,APBB1,VAMP2,CANX,SNX17,WASHC1,CD63,SQSTM1,ANXA1,CLTA,SLC3A2,SRP9,PFKL,AP1S2,CLU,RPL23,PPARG,ATP6AP1,COPB1,RAB5C,PRNP,AP3S1,RBP4,IPO7,LAMP2,TGFB1,YWHAE,RAB1A,SCARB2,MYO1C,CALR,AP3D1,ADAM9,TMED2,LYN,NPIPA1,PDCD5,ENSA,AUP1,DNM2,TMEM30A,SNX6,RAB7A,ZFYVE16,GLUD1,SFT2D2,STOM,WLS,OAZ1,S…
GOBP_AMEBOIDAL_TYPE_CELL_MIGRATION	GO:0001667	0.000156424	0.00650161	-1	NRP1,PLEKHG5,GFUS,DCN,KLF4,PLXND1,PXN,HSPB1,ID1,GPX1,IQGAP1,ZEB2,GRN,ANXA1,SERPINF1,PPARG,MEOX2,TGFB1,LGMN,MEGF8,ATP5F1A,CALR,CYGB,ADAM9,CAP1,SEMA3B,ENG,HMGB1,TMSB4X,NFE2L2,FGFR1,PTEN,PTPRM,SLIT2,ITGB1,NRP2,TGFBR2,WASF2,ITGB1BP1,NF1,CORO1C,FSTL1,STARD13,RAB13,SPARC,NR4A1,FN1,PLPP3,RHOB,ATP2B4,ATP5F1B,GLUL,PLEC,SOX10,RTN4,FOXP1
GOBP_ATP_BIOSYNTHETIC_PROCESS	GO:0006754	0.000191491	0.00758254	-1	ATP5PD,ATP5F1C,TGFB1,ATP5ME,ATP5F1A,ALDOA,ATP5MF,ATP5MC2,TMSB4X,ATP5PO,ENO1,ATP5MG,AK4,ATP5PF,ATP5F1B
GOBP_CYTOPLASMIC_TRANSLATION	GO:0002181	0.000202881	0.00758254	-1	ZNF385A,RPL23,EIF4A2,CNBP,RPS9,RPL29,RPL24,RPL11,CSDE1,RPL14,RPS4X,RPL22,RPL6,RPL27,RPL37A,YBX1,RPL36,RPL15,RPS16,RPL13,RPL18A,UBA52,RPL7A,RPS7,RPLP1,RPS15,RPL5,RPS29,EIF4H,RPL7,RPS12,RPS19,HNRNPU,PABPC1,RPS3,RPS13,RPLP0,RPL9,EIF4G1,RPL41,RPS26,RPS3A,RPL10A,RPL39,EIF2S3B,RPL28,RPS23,RPL26,RPL30,RPL38,RPS5,RPS6,RPL21,RPL36A,NEMF,RPS28,RPS17,RPS2,RPSA,RPL19,RPS14,RPL18,RPL8,RPL37,PKM,RPS21,EIF4B,RP…
GOBP_LOCALIZATION_WITHIN_MEMBRANE	GO:0051668	0.000205818	0.00758254	-1	GSN,EPS15,LRP1,S100A10,CD81,CLTC,DAB2,RALA,VAMP2,SORBS1,LGALS3,SNX17,WASHC1,SQSTM1,SRP9,ATP6AP1,PRNP,TGFB1,RHOQ,MYO1C,AP3D1,TMED2,PDCD5,DNM2,RAB7A,STOM,SRP14,HSP90AA1,EXOC7,ITGB1,CAV1,GOLGA7,TMBIM1,GAS6,ARL6IP5,CALM3,RAP1A,ATP2C1,ITGB1BP1,SDCBP,SPTBN1,EHD1,MICALL2,FYB1,RAB13,FLNA,RAB12,TUB,ADIPOQ,TMEM59,SNX3,MMP14,ATP1B1,RAB11B,SH3GLB1,ATP2B4,TM9SF3,VTI1B,STX7,RDX,PIK3R1,ITGB2,CCDC47,NRXN1,BSG,RA…
GOBP_NEGATIVE_REGULATION_OF_PROTEIN_MODIFICATION_PROCESS	GO:0031400	0.000200829	0.00758254	-1	NPPA,DUSP3,GNAQ,LRP1,HSPB1,CRTAP,FBLN1,LGALS3,CALM1,PRKAR1A,SQSTM1,CALM2,FABP4,RPL23,PPARG,KDM3A,PRNP,IPO7,TGFB1,YWHAE,TMED2,LYN,ENSA,FKBP8,ENG,HSPA1A,SNX6,GSTP1,DUSP6,PTEN,SLIT2,CAV1,GNAI2,DBI,GBA,RTRAF,MACROH2A1,CALM3,ITGB1BP1,NF1,CORO1C,DUSP1,RPL11,ADAR,CDK5RAP3,YWHAG,ADIPOQ,TMEM59,PLPP3,ATP2B4,PPIA,ARRB1,PLEC,CTBP1,SNCA,SIRPA,NPM1,OTUB1,MVP,VPS28,RPS7,PPP1R15A,RACK1,CAMK2N1,RPS15,CTDSP2,CDKN1…
GOBP_RESPONSE_TO_GROWTH_FACTOR	GO:0070848	0.000197483	0.00758254	-1	NRP1,CLEC3B,DUSP3,ITGB5,DCN,FOS,KLF4,PXN,HSPB1,DAB2,RBPJ,ID1,IQGAP1,SMAD2,ZEB2,CYFIP1,ZMIZ1,BECN1,CD63,PDGFRA,ANXA1,PPARG,EGR1,TGFB1,LGMN,MEGF8,MYO1C,ADAM9,IER2,TOB1,PDCD5,VEGFB,FKBP8,DNM2,ENG,HSPA1A,ZYX,TGFB1I1,SNX6,DUSP6,FGFR1,SLIT2,ITGB1,CAV1,NRP2,GLG1,TGFBR2,HTRA1,COL1A2,GAS6,FMOD,APP,ZNF703,CAT,RAP1A,ITGB1BP1,TGFBR3,SDCBP,EHD1,SORT1,FSTL1,DYNC1LI2,CFLAR,NR4A1,TBX2,MAPK1,CITED2,FZD4,FOXO3,ATP…
GOBP_REGULATION_OF_ANATOMICAL_STRUCTURE_MORPHOGENESIS	GO:0022603	0.000219877	0.00792044	-1	NRP1,DCN,KLF4,ZMYM3,STAB1,PLXND1,S100A10,INF2,CXCL12,HSPB1,DAB2,RALA,ID1,CYBB,GRN,PTPRS,CYFIP1,FBLN1,NINJ1,ANXA1,HSPG2,SERPINF1,C3,PPARG,LST1,PTGIS,LIMD1,TGFB1,CAPRIN1,LPAR1,MEGF8,RHOQ,CALR,ALDOA,SEMA3B,CST3,VEGFB,DNM2,ENG,ACTR2,CDC42EP4,NFE2L2,EPN1,SIRT6,PTEN,CSF1R,PTPRM,SLIT2,ITGB1,TMBIM1,TGFBR2,PGK1,CFDP1,CFL1,ITGB1BP1,PHLDB1,APCDD1,NF1,EPS8,CORO1C,CCL13,FLNA,GPNMB,SPARC,MSN,CCL24,TBX2,RUNX1,A…
GOBP_CELLULAR_RESPIRATION	GO:0045333	0.00025844	0.00886411	-1	COX5B,ATP5PD,NDUFS6,CHCHD10,ATP5F1C,ATP5ME,NDUFS3,NDUFB10,ATP5F1A,UQCRB,NDUFA4,ATP5MF,NDUFA10,ATP5PO,UQCRQ,DLST,UQCRC2,MDH2,ATP5MG,SDHA,GBA,CAT,AK4,NDUFS5,ATP5PF,ATP5F1B,NDUFB7,NDUFA2,PLEC,SNCA,IDH3B,COX6A1,MDH1,COX4I1
GOBP_CHOLESTEROL_EFFLUX	GO:0033344	0.000259649	0.00886411	-1	ABCA8,NPC2,LRP1,CES1,PPARG,CAV1,PLTP,LAMTOR1,ADIPOQ
GOBP_REGULATION_OF_STEROL_TRANSPORT	GO:0032371	0.000262478	0.00886411	-1	ABCA8,LRP1,CES1,PPARG,SCP2,ANXA2,CAV1,PLTP,LAMTOR1,ADIPOQ
GOBP_CELL_MIGRATION	GO:0016477	0.000277351	0.00899171	-1	NRP1,APOD,PLEKHG5,DUSP3,GFUS,ITGB5,DCN,PODN,KLF4,PLXND1,PXN,LRP1,CD81,CXCL12,HSPB1,SRGAP2B,DACH1,DAB2,CD151,AIF1,ID1,FOLR2,GPX1,IQGAP1,ZEB2,GRN,ZMIZ1,LGALS3,S100A11,CCL14,WASHC1,TNFAIP1,CD63,PDGFRA,NINJ1,ANXA1,SERPINF1,PPARG,LYVE1,ADAM15,MEOX2,ICAM1,LIMD1,TGFB1,LGMN,LPAR1,YWHAE,RAB1A,FSCN1,MEGF8,RHOQ,ATP5F1A,MYO1C,CALR,CYGB,ADAM9,CAP1,SEMA3B,LYN,LAMC1,VEGFB,ENG,HMGB1,TMSB4X,NFE2L2,FGFR1,PTEN,CSF1…
GOBP_NEGATIVE_REGULATION_OF_PHOSPHORUS_METABOLIC_PROCESS	GO:0010563	0.000273527	0.00899171	-1	NPPA,DUSP3,GNAQ,LRP1,HSPB1,IQGAP1,FBLN1,LGALS3,WASHC1,CALM1,PRKAR1A,CALM2,FABP4,PPARG,PRNP,IPO7,TGFB1,YWHAE,DYNLL1,TMED2,LYN,ENSA,FKBP8,ENG,SNX6,GSTP1,DUSP6,SIRT6,PTEN,SLIT2,CAV1,GNAI2,GBA,RTRAF,MACROH2A1,CALM3,ITGB1BP1,NF1,CORO1C,DUSP1,ADAR,CDK5RAP3,YWHAG,ADIPOQ,PLPP3,PPIA,PLEC,SNCA,SIRPA,PLEK,NPM1,MIDN,MVP,PPP1R15A,RACK1,CAMK2N1,CTDSP2,CDKN1B,MYADM,HNRNPU,CTDSP1,PPP1R15B,NR2F2,WWTR1,EIF4G1,TERF…
GOBP_BLOOD_VESSEL_MORPHOGENESIS	GO:0048514	0.000302385	0.00924841	-1	NRP1,APOD,DCN,KLF4,STAB1,PLXND1,LRP1,TNFAIP2,HSPB1,RBPJ,ID1,GPX1,CYBB,GRN,ZMIZ1,PDGFRA,NINJ1,ANXA1,HSPG2,SERPINF1,C3,JUNB,PPARG,PTGIS,SRPK2,ADAM15,MEOX2,TGFB1,VEGFB,ENG,ANPEP,NFE2L2,EPN1,ANXA2,SIRT6,PTEN,PTPRM,SLIT2,ITGB1,CAV1,PKNOX1,NRP2,TGFBR2,QKI,PGK1,COL8A1,RAP1A,WASF2,ITGB1BP1,TGFBR3,NF1,STARD13,CLIC4,FLNA,GPNMB,SPARC,CCL24,NR4A1,TBX2,RUNX1,FN1,ATP5IF1,CITED2,FZD4,MMP14,RHOB,ATP2B4,ATP5F1B,G…
GOBP_ELECTRON_TRANSPORT_CHAIN	GO:0022900	0.000300022	0.00924841	-1	DHRS3,GFUS,ALDH2,COX5B,CYBB,NDUFS6,AKR1B1,NDUFS3,NDUFB10,CYB5A,ADH5,ASPH,UQCRB,NDUFA4,NDUFA10,UQCRQ,SDHA,GBA,NDUFS5,NDUFB7,NDUFA2,PLEC,SNCA,IDH3B,COX6A1,COX4I1,CYBA,DEGS1,NDUFA13,COX7C
GOBP_ESTABLISHMENT_OF_PROTEIN_LOCALIZATION	GO:0045184	0.000291335	0.00924841	-1	APOD,SREBF1,BNIP3L,RCN3,MAN1A1,EPS15,LRP1,SCAMP2,CD81,HSPB1,CLTC,DAB2,KPNA3,RALA,CD36,UNC93B1,SMAD2,LAMP1,EHBP1,APBB1,VAMP2,CANX,SNX17,WASHC1,CD63,SQSTM1,ANXA1,CLTA,SRP9,PFKL,AP1S2,CLU,RPL23,PPARG,ATP6AP1,CTSD,COPB1,RAB5C,PRNP,AP3S1,RBP4,IPO7,LAMP2,TGFB1,YWHAE,RAB1A,SCARB2,MYO1C,CALR,AP3D1,ADAM9,TMED2,NPIPA1,PDCD5,ENSA,AUP1,DNM2,TMEM30A,SNX6,RAB7A,ZFYVE16,GLUD1,SFT2D2,STOM,WLS,OAZ1,CD68,SRP14,MCO…
GOBP_ORGANONITROGEN_COMPOUND_BIOSYNTHETIC_PROCESS	GO:1901566	0.000310583	0.00932325	-1	MGAT4A,BCAT1,NPPA,ABCA8,GGTA1,KLF4,ALDH2,MAN1A1,ATP5PD,HSPB1,CLTC,ASAH1,TMEM14C,CYFIP1,ZNF385A,ITM2B,VIM,DPYD,HSD17B12,ACSL1,SRP9,NME2,RPL23,RPS6KA1,PTGIS,PDXK,AK2,ATP5F1C,TGFB1,ATP5ME,CAPRIN1,EIF4A2,MKNK2,GATM,ATP5F1A,CALR,ALDOA,EIF4E2,TMED2,TOB1,VEGFB,PER1,GSTP1,GLUD1,PIGT,ATP5MF,OAZ1,ATP5MC2,TMSB4X,NFE2L2,CIRBP,ATP5PO,CNBP,PLOD1,MRPS15,GOLGA7,RPS9,TNIP1,ENO1,QKI,ATP5MG,DBI,GBA,APP,OGA,ALDH9A1,…
GOBP_TUBE_MORPHOGENESIS	GO:0035239	0.000325839	0.00960336	-1	NRP1,APOD,DCN,KLF4,STAB1,PLXND1,LRP1,TNFAIP2,HSPB1,RALA,RBPJ,ID1,GPX1,CYBB,SMAD2,GRN,ZMIZ1,PDGFRA,NINJ1,ANXA1,HSPG2,SERPINF1,C3,JUNB,PPARG,PTGIS,SRPK2,ADAM15,MEOX2,TGFB1,MEGF8,TMED2,VEGFB,ENG,ANPEP,CTSZ,NFE2L2,EPN1,ANXA2,SIRT6,PTEN,CSF1R,PTPRM,SLIT2,ITGB1,CAV1,PRKACA,PKNOX1,NRP2,TGFBR2,QKI,PGK1,COL8A1,RAP1A,WASF2,ITGB1BP1,TGFBR3,ZIC3,NF1,STARD13,MTSS1,CLIC4,FLNA,GPNMB,SPARC,CCL24,NR4A1,TBX2,RUNX1…
GOBP_PROTEIN_CONTAINING_COMPLEX_ORGANIZATION	GO:0043933	0.000332572	0.00962676	-1	GSN,SPTAN1,PXN,EPS15,GPX4,CXCL12,STING1,CLTC,DAB2,KPNA3,H1-0,AIF1,ATRX,CD36,SMAD2,VAMP2,CYFIP1,PEF1,SCARA5,LGALS3,BECN1,CALM1,TNFAIP1,NINJ1,SCAF8,CLTA,CLU,RPL23,PRNP,CHCHD10,SF3B1,H1-2,SRPK2,LAMP2,SAMHD1,TGFB1,NDUFS3,H4C12,NDUFB10,TFG,CRYAB,FSCN1,ALOX5AP,CALR,H4C2,ALDOA,TMED2,ASPH,RNF135,LAMC1,HIGD1A,PUF60,HSPA1A,KCTD12,ADD3,ASAP1,CDC42EP4,ARPC1B,HMGB1,LPL,TMSB4X,NDUFA10,MCOLN1,PDIA3,DDX39B,HSP90…
GOBP_REGULATION_OF_PROTEIN_POLYMERIZATION	GO:0032271	0.000341175	0.00970254	-1	GSN,SPTAN1,CYFIP1,HSPA1A,ADD3,CDC42EP4,ARPC1B,TMSB4X,HSP90AA1,SLIT2,TMSB10,ARPC3,ARPC5,SPTBN1,EPS8,CCL24,ARHGAP18,ARPC1A,FCHSD2,LMOD1,CAPZA1,SNCA,ARPC4,RDX,HCLS1,CDKN1B,MYADM,ELN,RPS3,CAPZB,GRB2,VASP
GOBP_FATTY_ACID_METABOLIC_PROCESS	GO:0006631	0.000355326	0.00993076	-1	SREBF1,MGLL,GPAM,GPX4,EPHX1,FASN,ASAH1,CD36,GPX1,CES1,HSD17B12,SCD,ACSL1,ANXA1,AKR1B1,C3,PPARG,PTGIS,DECR1,SCP2,ADH5,ALOX5AP,CYGB,GSTP1,LPL,HSD17B4,CAV1,QKI,DBI,MIF,ACADVL,ACAA2,PLP1,ELOVL1,ADIPOQ,CYP4Z1,SNCA,CBR1,SCAP,CD74,FABP5
