# Supplementary material for: Spatial transcriptomics elucidates localized immune responses in atherosclerotic coronary artery
Source: EMBO Mol Med. 2025 Aug 22;17(10):2827–46. doi: 10.1038/s44321-025-00280-w (PMC12514278; doi:10.1038/s44321-025-00280-w)
Supplement: Supplementary file 3 — Source data Fig. 1 [file 44321_2025_280_MOESM3_ESM.zip]

Archive with 6 entries (6 files):
- Figure 1A_mild.jpg
- Figure 1A_moderate.jpg
- Figure 1A_severe.jpg
- Figure 1C_Mild GeoMx scan.tiff
- Figure 1C_Moderate GeoMx scan.tiff
- Figure 1C_Severe GeoMx scan.tiff
