# Supplementary material for: Spatial transcriptomics elucidates localized immune responses in atherosclerotic coronary artery
Source: EMBO Mol Med. 2025 Aug 22;17(10):2827–46. doi: 10.1038/s44321-025-00280-w (PMC12514278; doi:10.1038/s44321-025-00280-w)
Supplement: Supplementary file 4 — Source data Fig. 2 [file 44321_2025_280_MOESM4_ESM.zip]

Archive with 2 entries (2 files):
- Figure 2E_ APOD gene expression in severe and mild samples.pdf
- Figure 2E_SPOCK2 gene expression in severe and mild samples.pdf
