# Supplementary material for: Spatial transcriptomics elucidates localized immune responses in atherosclerotic coronary artery
Source: EMBO Mol Med. 2025 Aug 22;17(10):2827–46. doi: 10.1038/s44321-025-00280-w (PMC12514278; doi:10.1038/s44321-025-00280-w)
Supplement: Supplementary file 5 — Source data Fig. 4 [file 44321_2025_280_MOESM5_ESM.zip]

Archive with 3 entries (3 files):
- Figure 4B_Mild_6226_S496622.tiff
- Figure 4B_Moderate_6226_S496624.tiff
- Figure 4B_Severe_6226_S496626.tiff
