# Supplementary material for: Spatial transcriptomics elucidates localized immune responses in atherosclerotic coronary artery
Source: EMBO Mol Med. 2025 Aug 22;17(10):2827–46. doi: 10.1038/s44321-025-00280-w (PMC12514278; doi:10.1038/s44321-025-00280-w)
Supplement: Supplementary file 6 — Source data Fig. 5 [file 44321_2025_280_MOESM6_ESM.zip]

Archive with 10 entries (10 files):
- Figure5E_ELS.pdf
- Figure5E_Mild.pdf
- Figure5E_Moderate.pdf
- Figure5E_Severe.pdf
- Figure5F_Mild-APOD.pdf
- Figure5F_Mild-SPOCK2.pdf
- Figure5F_Severe-APOD.pdf
- Figure5F_Severe-ELS-APOD.pdf
- Figure5F_Severe-ELS-SPOCK2.pdf
- Figure5F_Severe-SPOCK2.pdf
