# Supplementary material for: Spatial transcriptomics elucidates localized immune responses in atherosclerotic coronary artery
Source: EMBO Mol Med. 2025 Aug 22;17(10):2827–46. doi: 10.1038/s44321-025-00280-w (PMC12514278; doi:10.1038/s44321-025-00280-w)
Supplement: Supplementary file 7 — Source data Fig. 6 [file 44321_2025_280_MOESM7_ESM.zip]

Archive with 1 entries (1 files):
- Figure6A_source-data.csv
