# Supplementary material for: Spatial transcriptomics elucidates localized immune responses in atherosclerotic coronary artery
Source: EMBO Mol Med. 2025 Aug 22;17(10):2827–46. doi: 10.1038/s44321-025-00280-w (PMC12514278; doi:10.1038/s44321-025-00280-w)
Supplement: Supplementary file 7 — Source data Fig. 6 [file 44321_2025_280_MOESM7_ESM.zip › Figure6A_source-data.csv]

Run_Tissue_name	fov	Lesion.Severity	Cell_Type	Percentage
6226_S496622	3	Mild	b cell	1.19047619047619
6226_S496622	3	Mild	cd4-positive alpha-beta memory t cell	1.19047619047619
6226_S496622	3	Mild	cd4-positive helper t cell	0
6226_S496622	3	Mild	cd8-positive alpha-beta cytotoxic t cell	3.57142857142857
6226_S496622	3	Mild	macrophage cell	8.33333333333333
6226_S496622	5	Mild	b cell	2.83018867924528
6226_S496622	5	Mild	cd4-positive alpha-beta memory t cell	0.943396226415094
6226_S496622	5	Mild	cd4-positive helper t cell	0.943396226415094
6226_S496622	5	Mild	cd8-positive alpha-beta cytotoxic t cell	0
6226_S496622	5	Mild	macrophage cell	20.7547169811321
6226_S496622	6	Mild	b cell	0.840336134453782
6226_S496622	6	Mild	cd4-positive alpha-beta memory t cell	0
6226_S496622	6	Mild	cd4-positive helper t cell	0.420168067226891
6226_S496622	6	Mild	cd8-positive alpha-beta cytotoxic t cell	2.10084033613445
6226_S496622	6	Mild	macrophage cell	7.14285714285714
6226_S496622	7	Mild	b cell	3.84615384615385
6226_S496622	7	Mild	cd4-positive alpha-beta memory t cell	0
6226_S496622	7	Mild	cd4-positive helper t cell	0
6226_S496622	7	Mild	cd8-positive alpha-beta cytotoxic t cell	0
6226_S496622	7	Mild	macrophage cell	19.2307692307692
6226_S496622	8	Mild	b cell	1.35135135135135
6226_S496622	8	Mild	cd4-positive alpha-beta memory t cell	0
6226_S496622	8	Mild	cd4-positive helper t cell	1.35135135135135
6226_S496622	8	Mild	cd8-positive alpha-beta cytotoxic t cell	6.75675675675676
6226_S496622	8	Mild	macrophage cell	2.7027027027027
6226_S496622	9	Mild	b cell	0.900900900900901
6226_S496622	9	Mild	cd4-positive alpha-beta memory t cell	0
6226_S496622	9	Mild	cd4-positive helper t cell	3.6036036036036
6226_S496622	9	Mild	cd8-positive alpha-beta cytotoxic t cell	0.900900900900901
6226_S496622	9	Mild	macrophage cell	18.018018018018
6226_S496622	10	Mild	b cell	0.43859649122807
6226_S496622	10	Mild	cd4-positive alpha-beta memory t cell	0
6226_S496622	10	Mild	cd4-positive helper t cell	0.87719298245614
6226_S496622	10	Mild	cd8-positive alpha-beta cytotoxic t cell	0.87719298245614
6226_S496622	10	Mild	macrophage cell	4.82456140350877
6226_S496622	11	Mild	b cell	3.57142857142857
6226_S496622	11	Mild	cd4-positive alpha-beta memory t cell	1.53061224489796
6226_S496622	11	Mild	cd4-positive helper t cell	2.04081632653061
6226_S496622	11	Mild	cd8-positive alpha-beta cytotoxic t cell	5.61224489795918
6226_S496622	11	Mild	macrophage cell	8.6734693877551
6226_S496622	12	Mild	b cell	3.2258064516129
6226_S496622	12	Mild	cd4-positive alpha-beta memory t cell	0.645161290322581
6226_S496622	12	Mild	cd4-positive helper t cell	0
6226_S496622	12	Mild	cd8-positive alpha-beta cytotoxic t cell	2.58064516129032
6226_S496622	12	Mild	macrophage cell	12.258064516129
6226_S496622	13	Mild	b cell	0.806451612903226
6226_S496622	13	Mild	cd4-positive alpha-beta memory t cell	0.806451612903226
6226_S496622	13	Mild	cd4-positive helper t cell	2.41935483870968
6226_S496622	13	Mild	cd8-positive alpha-beta cytotoxic t cell	0.806451612903226
6226_S496622	13	Mild	macrophage cell	4.83870967741935
6226_S496622	14	Mild	b cell	1.33333333333333
6226_S496622	14	Mild	cd4-positive alpha-beta memory t cell	1.33333333333333
6226_S496622	14	Mild	cd4-positive helper t cell	4
6226_S496622	14	Mild	cd8-positive alpha-beta cytotoxic t cell	1.33333333333333
6226_S496622	14	Mild	macrophage cell	8
6226_S496622	15	Mild	b cell	2.63157894736842
6226_S496622	15	Mild	cd4-positive alpha-beta memory t cell	0.657894736842105
6226_S496622	15	Mild	cd4-positive helper t cell	0.657894736842105
6226_S496622	15	Mild	cd8-positive alpha-beta cytotoxic t cell	0.657894736842105
6226_S496622	15	Mild	macrophage cell	7.89473684210526
6226_S496622	16	Mild	b cell	12.5
6226_S496622	16	Mild	cd4-positive alpha-beta memory t cell	1.5625
6226_S496622	16	Mild	cd4-positive helper t cell	0
6226_S496622	16	Mild	cd8-positive alpha-beta cytotoxic t cell	6.25
6226_S496622	16	Mild	macrophage cell	4.6875
6226_S496622	18	Mild	b cell	1.80722891566265
6226_S496622	18	Mild	cd4-positive alpha-beta memory t cell	0.602409638554217
6226_S496622	18	Mild	cd4-positive helper t cell	0
6226_S496622	18	Mild	cd8-positive alpha-beta cytotoxic t cell	1.20481927710843
6226_S496622	18	Mild	macrophage cell	4.81927710843374
6226_S496622	19	Mild	b cell	0.675675675675676
6226_S496622	19	Mild	cd4-positive alpha-beta memory t cell	0
6226_S496622	19	Mild	cd4-positive helper t cell	0.675675675675676
6226_S496622	19	Mild	cd8-positive alpha-beta cytotoxic t cell	4.05405405405405
6226_S496622	19	Mild	macrophage cell	6.75675675675676
6226_S496622	20	Near Normal	b cell	5.88235294117647
6226_S496622	20	Near Normal	cd4-positive alpha-beta memory t cell	0
6226_S496622	20	Near Normal	cd4-positive helper t cell	0
6226_S496622	20	Near Normal	cd8-positive alpha-beta cytotoxic t cell	0
6226_S496622	20	Near Normal	macrophage cell	29.4117647058824
6226_S496622	21	Near Normal	b cell	8.27067669172932
6226_S496622	21	Near Normal	cd4-positive alpha-beta memory t cell	0
6226_S496622	21	Near Normal	cd4-positive helper t cell	1.50375939849624
6226_S496622	21	Near Normal	cd8-positive alpha-beta cytotoxic t cell	5.26315789473684
6226_S496622	21	Near Normal	macrophage cell	16.5413533834586
6226_S496622	22	Near Normal	b cell	4
6226_S496622	22	Near Normal	cd4-positive alpha-beta memory t cell	0
6226_S496622	22	Near Normal	cd4-positive helper t cell	0
6226_S496622	22	Near Normal	cd8-positive alpha-beta cytotoxic t cell	4.66666666666667
6226_S496622	22	Near Normal	macrophage cell	15.3333333333333
6226_S496622	23	Near Normal	b cell	6.66666666666667
6226_S496622	23	Near Normal	cd4-positive alpha-beta memory t cell	0
6226_S496622	23	Near Normal	cd4-positive helper t cell	0
6226_S496622	23	Near Normal	cd8-positive alpha-beta cytotoxic t cell	2.22222222222222
6226_S496622	23	Near Normal	macrophage cell	13.3333333333333
6226_S496622	24	Near Normal	b cell	4
6226_S496622	24	Near Normal	cd4-positive alpha-beta memory t cell	0
6226_S496622	24	Near Normal	cd4-positive helper t cell	0
6226_S496622	24	Near Normal	cd8-positive alpha-beta cytotoxic t cell	0
6226_S496622	24	Near Normal	macrophage cell	22
6226_S496622	25	Near Normal	b cell	1.23456790123457
6226_S496622	25	Near Normal	cd4-positive alpha-beta memory t cell	1.23456790123457
6226_S496622	25	Near Normal	cd4-positive helper t cell	0
6226_S496622	25	Near Normal	cd8-positive alpha-beta cytotoxic t cell	6.17283950617284
6226_S496622	25	Near Normal	macrophage cell	14.8148148148148
6226_S496622	26	Near Normal	b cell	2.17391304347826
6226_S496622	26	Near Normal	cd4-positive alpha-beta memory t cell	0
6226_S496622	26	Near Normal	cd4-positive helper t cell	2.17391304347826
6226_S496622	26	Near Normal	cd8-positive alpha-beta cytotoxic t cell	6.52173913043478
6226_S496622	26	Near Normal	macrophage cell	23.9130434782609
6226_S496622	27	Near Normal	b cell	3.03030303030303
6226_S496622	27	Near Normal	cd4-positive alpha-beta memory t cell	0
6226_S496622	27	Near Normal	cd4-positive helper t cell	1.51515151515152
6226_S496622	27	Near Normal	cd8-positive alpha-beta cytotoxic t cell	1.51515151515152
6226_S496622	27	Near Normal	macrophage cell	21.2121212121212
6226_S496622	30	Near Normal	b cell	1.96078431372549
6226_S496622	30	Near Normal	cd4-positive alpha-beta memory t cell	0
6226_S496622	30	Near Normal	cd4-positive helper t cell	0
6226_S496622	30	Near Normal	cd8-positive alpha-beta cytotoxic t cell	1.96078431372549
6226_S496622	30	Near Normal	macrophage cell	16.6666666666667
6226_S496622	33	Near Normal	b cell	3.38983050847458
6226_S496622	33	Near Normal	cd4-positive alpha-beta memory t cell	0
6226_S496622	33	Near Normal	cd4-positive helper t cell	0
6226_S496622	33	Near Normal	cd8-positive alpha-beta cytotoxic t cell	1.69491525423729
6226_S496622	33	Near Normal	macrophage cell	5.08474576271187
6226_S496622	34	Near Normal	b cell	3.94736842105263
6226_S496622	34	Near Normal	cd4-positive alpha-beta memory t cell	1.31578947368421
6226_S496622	34	Near Normal	cd4-positive helper t cell	1.31578947368421
6226_S496622	34	Near Normal	cd8-positive alpha-beta cytotoxic t cell	9.21052631578947
6226_S496622	34	Near Normal	macrophage cell	13.1578947368421
6226_S496622	36	Near Normal	b cell	9.09090909090909
6226_S496622	36	Near Normal	cd4-positive alpha-beta memory t cell	0
6226_S496622	36	Near Normal	cd4-positive helper t cell	0
6226_S496622	36	Near Normal	cd8-positive alpha-beta cytotoxic t cell	0
6226_S496622	36	Near Normal	macrophage cell	9.09090909090909
6226_S496622	38	Near Normal	b cell	3.52941176470588
6226_S496622	38	Near Normal	cd4-positive alpha-beta memory t cell	0.588235294117647
6226_S496622	38	Near Normal	cd4-positive helper t cell	0.588235294117647
6226_S496622	38	Near Normal	cd8-positive alpha-beta cytotoxic t cell	7.05882352941176
6226_S496622	38	Near Normal	macrophage cell	20.5882352941176
6226_S496624	1	Near Normal	b cell	0.99009900990099
6226_S496624	1	Near Normal	cd4-positive alpha-beta memory t cell	0
6226_S496624	1	Near Normal	cd4-positive helper t cell	1.98019801980198
6226_S496624	1	Near Normal	cd8-positive alpha-beta cytotoxic t cell	0
6226_S496624	1	Near Normal	macrophage cell	4.95049504950495
6226_S496624	2	Near Normal	b cell	4.71698113207547
6226_S496624	2	Near Normal	cd4-positive alpha-beta memory t cell	0
6226_S496624	2	Near Normal	cd4-positive helper t cell	0
6226_S496624	2	Near Normal	cd8-positive alpha-beta cytotoxic t cell	4.71698113207547
6226_S496624	2	Near Normal	macrophage cell	6.60377358490566
6226_S496624	5	Near Normal	b cell	6.12244897959184
6226_S496624	5	Near Normal	cd4-positive alpha-beta memory t cell	2.04081632653061
6226_S496624	5	Near Normal	cd4-positive helper t cell	0
6226_S496624	5	Near Normal	cd8-positive alpha-beta cytotoxic t cell	2.04081632653061
6226_S496624	5	Near Normal	macrophage cell	10.2040816326531
6226_S496624	11	Near Normal	b cell	0.909090909090909
6226_S496624	11	Near Normal	cd4-positive alpha-beta memory t cell	0.454545454545455
6226_S496624	11	Near Normal	cd4-positive helper t cell	0.909090909090909
6226_S496624	11	Near Normal	cd8-positive alpha-beta cytotoxic t cell	2.72727272727273
6226_S496624	11	Near Normal	macrophage cell	24.0909090909091
6226_S496624	14	Near Normal	b cell	0.630914826498423
6226_S496624	14	Near Normal	cd4-positive alpha-beta memory t cell	0
6226_S496624	14	Near Normal	cd4-positive helper t cell	0.946372239747634
6226_S496624	14	Near Normal	cd8-positive alpha-beta cytotoxic t cell	2.8391167192429
6226_S496624	14	Near Normal	macrophage cell	14.8264984227129
6226_S496624	16	Near Normal	b cell	0
6226_S496624	16	Near Normal	cd4-positive alpha-beta memory t cell	0
6226_S496624	16	Near Normal	cd4-positive helper t cell	0
6226_S496624	16	Near Normal	cd8-positive alpha-beta cytotoxic t cell	0.308641975308642
6226_S496624	16	Near Normal	macrophage cell	11.1111111111111
6226_S496624	19	Near Normal	b cell	2.32558139534884
6226_S496624	19	Near Normal	cd4-positive alpha-beta memory t cell	0
6226_S496624	19	Near Normal	cd4-positive helper t cell	1.3953488372093
6226_S496624	19	Near Normal	cd8-positive alpha-beta cytotoxic t cell	0.930232558139535
6226_S496624	19	Near Normal	macrophage cell	13.4883720930233
6226_S496624	24	Near Normal	b cell	0
6226_S496624	24	Near Normal	cd4-positive alpha-beta memory t cell	0
6226_S496624	24	Near Normal	cd4-positive helper t cell	0.738007380073801
6226_S496624	24	Near Normal	cd8-positive alpha-beta cytotoxic t cell	1.4760147601476
6226_S496624	24	Near Normal	macrophage cell	11.8081180811808
6226_S496624	26	Near Normal	b cell	0.549450549450549
6226_S496624	26	Near Normal	cd4-positive alpha-beta memory t cell	0
6226_S496624	26	Near Normal	cd4-positive helper t cell	0
6226_S496624	26	Near Normal	cd8-positive alpha-beta cytotoxic t cell	4.3956043956044
6226_S496624	26	Near Normal	macrophage cell	8.79120879120879
6226_S496624	27	Near Normal	b cell	0
6226_S496624	27	Near Normal	cd4-positive alpha-beta memory t cell	0.478468899521531
6226_S496624	27	Near Normal	cd4-positive helper t cell	0
6226_S496624	27	Near Normal	cd8-positive alpha-beta cytotoxic t cell	3.34928229665072
6226_S496624	27	Near Normal	macrophage cell	16.2679425837321
6226_S496624	28	Near Normal	b cell	0
6226_S496624	28	Near Normal	cd4-positive alpha-beta memory t cell	0
6226_S496624	28	Near Normal	cd4-positive helper t cell	0
6226_S496624	28	Near Normal	cd8-positive alpha-beta cytotoxic t cell	2.54777070063694
6226_S496624	28	Near Normal	macrophage cell	15.2866242038217
6226_S496624	29	Mild	b cell	1.08108108108108
6226_S496624	29	Mild	cd4-positive alpha-beta memory t cell	0.540540540540541
6226_S496624	29	Mild	cd4-positive helper t cell	1.08108108108108
6226_S496624	29	Mild	cd8-positive alpha-beta cytotoxic t cell	2.16216216216216
6226_S496624	29	Mild	macrophage cell	9.72972972972973
6226_S496624	30	Mild	b cell	3.33333333333333
6226_S496624	30	Mild	cd4-positive alpha-beta memory t cell	3.33333333333333
6226_S496624	30	Mild	cd4-positive helper t cell	2.77777777777778
6226_S496624	30	Mild	cd8-positive alpha-beta cytotoxic t cell	8.33333333333333
6226_S496624	30	Mild	macrophage cell	10.5555555555556
6226_S496624	31	Mild	b cell	2.32558139534884
6226_S496624	31	Mild	cd4-positive alpha-beta memory t cell	1.03359173126615
6226_S496624	31	Mild	cd4-positive helper t cell	2.0671834625323
6226_S496624	31	Mild	cd8-positive alpha-beta cytotoxic t cell	3.35917312661499
6226_S496624	31	Mild	macrophage cell	6.71834625322997
6226_S496624	32	Mild	b cell	1.4218009478673
6226_S496624	32	Mild	cd4-positive alpha-beta memory t cell	0.4739336492891
6226_S496624	32	Mild	cd4-positive helper t cell	0.947867298578199
6226_S496624	32	Mild	cd8-positive alpha-beta cytotoxic t cell	2.8436018957346
6226_S496624	32	Mild	macrophage cell	4.97630331753555
6226_S496624	33	Mild	b cell	1.98019801980198
6226_S496624	33	Mild	cd4-positive alpha-beta memory t cell	0.33003300330033
6226_S496624	33	Mild	cd4-positive helper t cell	0.33003300330033
6226_S496624	33	Mild	cd8-positive alpha-beta cytotoxic t cell	1.32013201320132
6226_S496624	33	Mild	macrophage cell	4.29042904290429
6226_S496624	34	Mild	b cell	1.17647058823529
6226_S496624	34	Mild	cd4-positive alpha-beta memory t cell	0
6226_S496624	34	Mild	cd4-positive helper t cell	1.76470588235294
6226_S496624	34	Mild	cd8-positive alpha-beta cytotoxic t cell	0.588235294117647
6226_S496624	34	Mild	macrophage cell	4.11764705882353
6226_S496624	35	Mild	b cell	0.704225352112676
6226_S496624	35	Mild	cd4-positive alpha-beta memory t cell	0
6226_S496624	35	Mild	cd4-positive helper t cell	0.704225352112676
6226_S496624	35	Mild	cd8-positive alpha-beta cytotoxic t cell	2.11267605633803
6226_S496624	35	Mild	macrophage cell	13.3802816901408
6226_S496624	36	Mild	b cell	1.58730158730159
6226_S496624	36	Mild	cd4-positive alpha-beta memory t cell	0
6226_S496624	36	Mild	cd4-positive helper t cell	0
6226_S496624	36	Mild	cd8-positive alpha-beta cytotoxic t cell	2.38095238095238
6226_S496624	36	Mild	macrophage cell	7.14285714285714
6226_S496624	37	Mild	b cell	0
6226_S496624	37	Mild	cd4-positive alpha-beta memory t cell	0
6226_S496624	37	Mild	cd4-positive helper t cell	0.925925925925926
6226_S496624	37	Mild	cd8-positive alpha-beta cytotoxic t cell	0
6226_S496624	37	Mild	macrophage cell	10.1851851851852
6226_S496624	38	Mild	b cell	0
6226_S496624	38	Mild	cd4-positive alpha-beta memory t cell	0
6226_S496624	38	Mild	cd4-positive helper t cell	4.34782608695652
6226_S496624	38	Mild	cd8-positive alpha-beta cytotoxic t cell	4.34782608695652
6226_S496624	38	Mild	macrophage cell	8.69565217391304
6226_S496624	39	Mild	b cell	5.88235294117647
6226_S496624	39	Mild	cd4-positive alpha-beta memory t cell	0
6226_S496624	39	Mild	cd4-positive helper t cell	5.88235294117647
6226_S496624	39	Mild	cd8-positive alpha-beta cytotoxic t cell	8.82352941176471
6226_S496624	39	Mild	macrophage cell	14.7058823529412
6226_S496624	40	Mild	b cell	0.99009900990099
6226_S496624	40	Mild	cd4-positive alpha-beta memory t cell	0
6226_S496624	40	Mild	cd4-positive helper t cell	2.97029702970297
6226_S496624	40	Mild	cd8-positive alpha-beta cytotoxic t cell	4.95049504950495
6226_S496624	40	Mild	macrophage cell	13.8613861386139
6226_S496624	42	Mild	b cell	6.83229813664596
6226_S496624	42	Mild	cd4-positive alpha-beta memory t cell	1.24223602484472
6226_S496624	42	Mild	cd4-positive helper t cell	3.72670807453416
6226_S496624	42	Mild	cd8-positive alpha-beta cytotoxic t cell	1.86335403726708
6226_S496624	42	Mild	macrophage cell	6.2111801242236
6226_S496624	43	Mild	b cell	15.2671755725191
6226_S496624	43	Mild	cd4-positive alpha-beta memory t cell	2.29007633587786
6226_S496624	43	Mild	cd4-positive helper t cell	3.05343511450382
6226_S496624	43	Mild	cd8-positive alpha-beta cytotoxic t cell	3.05343511450382
6226_S496624	43	Mild	macrophage cell	7.63358778625954
6226_S496624	44	Mild	b cell	0
6226_S496624	44	Mild	cd4-positive alpha-beta memory t cell	0
6226_S496624	44	Mild	cd4-positive helper t cell	0
6226_S496624	44	Mild	cd8-positive alpha-beta cytotoxic t cell	0
6226_S496624	44	Mild	macrophage cell	10.2040816326531
6226_S496624	46	Mild	b cell	0
6226_S496624	46	Mild	cd4-positive alpha-beta memory t cell	3.33333333333333
6226_S496624	46	Mild	cd4-positive helper t cell	6.66666666666667
6226_S496624	46	Mild	cd8-positive alpha-beta cytotoxic t cell	3.33333333333333
6226_S496624	46	Mild	macrophage cell	30
6226_S496624	47	Mild	b cell	0
6226_S496624	47	Mild	cd4-positive alpha-beta memory t cell	0
6226_S496624	47	Mild	cd4-positive helper t cell	10
6226_S496624	47	Mild	cd8-positive alpha-beta cytotoxic t cell	10
6226_S496624	47	Mild	macrophage cell	30
6226_S496624	48	Mild	b cell	0
6226_S496624	48	Mild	cd4-positive alpha-beta memory t cell	0
6226_S496624	48	Mild	cd4-positive helper t cell	0
6226_S496624	48	Mild	cd8-positive alpha-beta cytotoxic t cell	0
6226_S496624	48	Mild	macrophage cell	0
6226_S496624	52	Mild	b cell	7.05882352941176
6226_S496624	52	Mild	cd4-positive alpha-beta memory t cell	1.17647058823529
6226_S496624	52	Mild	cd4-positive helper t cell	0
6226_S496624	52	Mild	cd8-positive alpha-beta cytotoxic t cell	4.70588235294118
6226_S496624	52	Mild	macrophage cell	9.41176470588235
6226_S496624	53	Mild	b cell	0.769230769230769
6226_S496624	53	Mild	cd4-positive alpha-beta memory t cell	0.769230769230769
6226_S496624	53	Mild	cd4-positive helper t cell	1.53846153846154
6226_S496624	53	Mild	cd8-positive alpha-beta cytotoxic t cell	0
6226_S496624	53	Mild	macrophage cell	13.0769230769231
6226_S496624	54	Mild	b cell	0
6226_S496624	54	Mild	cd4-positive alpha-beta memory t cell	0
6226_S496624	54	Mild	cd4-positive helper t cell	0.719424460431655
6226_S496624	54	Mild	cd8-positive alpha-beta cytotoxic t cell	0.719424460431655
6226_S496624	54	Mild	macrophage cell	12.2302158273381
6226_S496624	56	Mild	b cell	0.727272727272727
6226_S496624	56	Mild	cd4-positive alpha-beta memory t cell	0.363636363636364
6226_S496624	56	Mild	cd4-positive helper t cell	0.363636363636364
6226_S496624	56	Mild	cd8-positive alpha-beta cytotoxic t cell	0.363636363636364
6226_S496624	56	Mild	macrophage cell	7.27272727272727
6226_S496624	57	Mild	b cell	5.67375886524823
6226_S496624	57	Mild	cd4-positive alpha-beta memory t cell	1.06382978723404
6226_S496624	57	Mild	cd4-positive helper t cell	1.06382978723404
6226_S496624	57	Mild	cd8-positive alpha-beta cytotoxic t cell	5.31914893617021
6226_S496624	57	Mild	macrophage cell	5.31914893617021
6226_S496624	58	Mild	b cell	0
6226_S496624	58	Mild	cd4-positive alpha-beta memory t cell	0
6226_S496624	58	Mild	cd4-positive helper t cell	4.8780487804878
6226_S496624	58	Mild	cd8-positive alpha-beta cytotoxic t cell	0
6226_S496624	58	Mild	macrophage cell	14.6341463414634
6226_S496624	59	Mild	b cell	0
6226_S496624	59	Mild	cd4-positive alpha-beta memory t cell	0
6226_S496624	59	Mild	cd4-positive helper t cell	0
6226_S496624	59	Mild	cd8-positive alpha-beta cytotoxic t cell	0
6226_S496624	59	Mild	macrophage cell	0
6226_S496624	60	Mild	b cell	2.5974025974026
6226_S496624	60	Mild	cd4-positive alpha-beta memory t cell	1.2987012987013
6226_S496624	60	Mild	cd4-positive helper t cell	2.5974025974026
6226_S496624	60	Mild	cd8-positive alpha-beta cytotoxic t cell	2.5974025974026
6226_S496624	60	Mild	macrophage cell	12.987012987013
6226_S496624	62	Mild	b cell	9.09090909090909
6226_S496624	62	Mild	cd4-positive alpha-beta memory t cell	0.909090909090909
6226_S496624	62	Mild	cd4-positive helper t cell	3.63636363636364
6226_S496624	62	Mild	cd8-positive alpha-beta cytotoxic t cell	10.9090909090909
6226_S496624	62	Mild	macrophage cell	15.4545454545455
6226_S496624	63	Mild	b cell	7.76699029126214
6226_S496624	63	Mild	cd4-positive alpha-beta memory t cell	0.970873786407767
6226_S496624	63	Mild	cd4-positive helper t cell	0
6226_S496624	63	Mild	cd8-positive alpha-beta cytotoxic t cell	5.8252427184466
6226_S496624	63	Mild	macrophage cell	10.6796116504854
6226_S496624	64	Mild	b cell	0
6226_S496624	64	Mild	cd4-positive alpha-beta memory t cell	0
6226_S496624	64	Mild	cd4-positive helper t cell	0
6226_S496624	64	Mild	cd8-positive alpha-beta cytotoxic t cell	1.88679245283019
6226_S496624	64	Mild	macrophage cell	9.43396226415094
6226_S496624	65	Mild	b cell	0.854700854700855
6226_S496624	65	Mild	cd4-positive alpha-beta memory t cell	1.70940170940171
6226_S496624	65	Mild	cd4-positive helper t cell	0
6226_S496624	65	Mild	cd8-positive alpha-beta cytotoxic t cell	5.12820512820513
6226_S496624	65	Mild	macrophage cell	12.8205128205128
6226_S496624	66	Mild	b cell	8.02139037433155
6226_S496624	66	Mild	cd4-positive alpha-beta memory t cell	1.06951871657754
6226_S496624	66	Mild	cd4-positive helper t cell	2.13903743315508
6226_S496624	66	Mild	cd8-positive alpha-beta cytotoxic t cell	3.20855614973262
6226_S496624	66	Mild	macrophage cell	11.2299465240642
6226_S496624	67	Mild	b cell	0
6226_S496624	67	Mild	cd4-positive alpha-beta memory t cell	2.32558139534884
6226_S496624	67	Mild	cd4-positive helper t cell	2.32558139534884
6226_S496624	67	Mild	cd8-positive alpha-beta cytotoxic t cell	9.30232558139535
6226_S496624	67	Mild	macrophage cell	4.65116279069767
6226_S496624	69	Mild	b cell	3.03030303030303
6226_S496624	69	Mild	cd4-positive alpha-beta memory t cell	0.757575757575758
6226_S496624	69	Mild	cd4-positive helper t cell	3.78787878787879
6226_S496624	69	Mild	cd8-positive alpha-beta cytotoxic t cell	2.27272727272727
6226_S496624	69	Mild	macrophage cell	11.3636363636364
6226_S496624	70	Mild	b cell	3.125
6226_S496624	70	Mild	cd4-positive alpha-beta memory t cell	3.75
6226_S496624	70	Mild	cd4-positive helper t cell	6.875
6226_S496624	70	Mild	cd8-positive alpha-beta cytotoxic t cell	9.375
6226_S496624	70	Mild	macrophage cell	13.75
6226_S496624	71	Mild	b cell	1.28205128205128
6226_S496624	71	Mild	cd4-positive alpha-beta memory t cell	0
6226_S496624	71	Mild	cd4-positive helper t cell	0
6226_S496624	71	Mild	cd8-positive alpha-beta cytotoxic t cell	3.84615384615385
6226_S496624	71	Mild	macrophage cell	15.3846153846154
6226_S496624	72	Mild	b cell	9.30232558139535
6226_S496624	72	Mild	cd4-positive alpha-beta memory t cell	5.58139534883721
6226_S496624	72	Mild	cd4-positive helper t cell	3.25581395348837
6226_S496624	72	Mild	cd8-positive alpha-beta cytotoxic t cell	11.6279069767442
6226_S496624	72	Mild	macrophage cell	9.76744186046512
6226_S496624	73	Near Normal	b cell	0.485436893203883
6226_S496624	73	Near Normal	cd4-positive alpha-beta memory t cell	0
6226_S496624	73	Near Normal	cd4-positive helper t cell	0.970873786407767
6226_S496624	73	Near Normal	cd8-positive alpha-beta cytotoxic t cell	1.45631067961165
6226_S496624	73	Near Normal	macrophage cell	12.621359223301
6226_S496626	1	Severe	b cell	4.24242424242424
6226_S496626	1	Severe	cd4-positive alpha-beta memory t cell	1.21212121212121
6226_S496626	1	Severe	cd4-positive helper t cell	0.606060606060606
6226_S496626	1	Severe	cd8-positive alpha-beta cytotoxic t cell	4.24242424242424
6226_S496626	1	Severe	macrophage cell	12.1212121212121
6226_S496626	2	Severe	b cell	0.75187969924812
6226_S496626	2	Severe	cd4-positive alpha-beta memory t cell	0.37593984962406
6226_S496626	2	Severe	cd4-positive helper t cell	1.12781954887218
6226_S496626	2	Severe	cd8-positive alpha-beta cytotoxic t cell	1.12781954887218
6226_S496626	2	Severe	macrophage cell	10.5263157894737
6226_S496626	3	Severe	b cell	0.401606425702811
6226_S496626	3	Severe	cd4-positive alpha-beta memory t cell	0
6226_S496626	3	Severe	cd4-positive helper t cell	0.803212851405622
6226_S496626	3	Severe	cd8-positive alpha-beta cytotoxic t cell	1.60642570281124
6226_S496626	3	Severe	macrophage cell	5.62248995983936
6226_S496626	4	Severe	b cell	1.58102766798419
6226_S496626	4	Severe	cd4-positive alpha-beta memory t cell	0
6226_S496626	4	Severe	cd4-positive helper t cell	1.97628458498024
6226_S496626	4	Severe	cd8-positive alpha-beta cytotoxic t cell	2.37154150197628
6226_S496626	4	Severe	macrophage cell	16.2055335968379
6226_S496626	5	Severe	b cell	0.311526479750779
6226_S496626	5	Severe	cd4-positive alpha-beta memory t cell	0
6226_S496626	5	Severe	cd4-positive helper t cell	0.311526479750779
6226_S496626	5	Severe	cd8-positive alpha-beta cytotoxic t cell	0.623052959501558
6226_S496626	5	Severe	macrophage cell	6.85358255451713
6226_S496626	6	Severe	b cell	1.9047619047619
6226_S496626	6	Severe	cd4-positive alpha-beta memory t cell	0.634920634920635
6226_S496626	6	Severe	cd4-positive helper t cell	0.634920634920635
6226_S496626	6	Severe	cd8-positive alpha-beta cytotoxic t cell	0.952380952380952
6226_S496626	6	Severe	macrophage cell	7.61904761904762
6226_S496626	7	Severe	b cell	1.16959064327485
6226_S496626	7	Severe	cd4-positive alpha-beta memory t cell	0.584795321637427
6226_S496626	7	Severe	cd4-positive helper t cell	0.584795321637427
6226_S496626	7	Severe	cd8-positive alpha-beta cytotoxic t cell	1.16959064327485
6226_S496626	7	Severe	macrophage cell	16.374269005848
6226_S496626	8	Severe	b cell	0.84985835694051
6226_S496626	8	Severe	cd4-positive alpha-beta memory t cell	0.56657223796034
6226_S496626	8	Severe	cd4-positive helper t cell	4.81586402266289
6226_S496626	8	Severe	cd8-positive alpha-beta cytotoxic t cell	4.81586402266289
6226_S496626	8	Severe	macrophage cell	26.628895184136
6226_S496626	9	Severe	b cell	2.75862068965517
6226_S496626	9	Severe	cd4-positive alpha-beta memory t cell	0.919540229885057
6226_S496626	9	Severe	cd4-positive helper t cell	4.59770114942529
6226_S496626	9	Severe	cd8-positive alpha-beta cytotoxic t cell	5.28735632183908
6226_S496626	9	Severe	macrophage cell	38.8505747126437
6226_S496626	10	Severe	b cell	39.3939393939394
6226_S496626	10	Severe	cd4-positive alpha-beta memory t cell	1.51515151515152
6226_S496626	10	Severe	cd4-positive helper t cell	1.51515151515152
6226_S496626	10	Severe	cd8-positive alpha-beta cytotoxic t cell	6.06060606060606
6226_S496626	10	Severe	macrophage cell	21.2121212121212
6226_S496626	11	Severe	b cell	1.71428571428571
6226_S496626	11	Severe	cd4-positive alpha-beta memory t cell	0
6226_S496626	11	Severe	cd4-positive helper t cell	1.42857142857143
6226_S496626	11	Severe	cd8-positive alpha-beta cytotoxic t cell	1.14285714285714
6226_S496626	11	Severe	macrophage cell	17.4285714285714
6226_S496626	12	Severe	b cell	0.531914893617021
6226_S496626	12	Severe	cd4-positive alpha-beta memory t cell	0
6226_S496626	12	Severe	cd4-positive helper t cell	1.86170212765957
6226_S496626	12	Severe	cd8-positive alpha-beta cytotoxic t cell	7.18085106382979
6226_S496626	12	Severe	macrophage cell	32.9787234042553
6226_S496626	13	Severe	b cell	0.785340314136126
6226_S496626	13	Severe	cd4-positive alpha-beta memory t cell	0.523560209424084
6226_S496626	13	Severe	cd4-positive helper t cell	3.92670157068063
6226_S496626	13	Severe	cd8-positive alpha-beta cytotoxic t cell	10.7329842931937
6226_S496626	13	Severe	macrophage cell	53.4031413612565
6226_S496626	14	Severe	b cell	8.54700854700855
6226_S496626	14	Severe	cd4-positive alpha-beta memory t cell	1.28205128205128
6226_S496626	14	Severe	cd4-positive helper t cell	8.11965811965812
6226_S496626	14	Severe	cd8-positive alpha-beta cytotoxic t cell	8.97435897435897
6226_S496626	14	Severe	macrophage cell	32.9059829059829
6226_S496626	15	Severe	b cell	11.8721461187215
6226_S496626	15	Severe	cd4-positive alpha-beta memory t cell	0
6226_S496626	15	Severe	cd4-positive helper t cell	0.45662100456621
6226_S496626	15	Severe	cd8-positive alpha-beta cytotoxic t cell	3.65296803652968
6226_S496626	15	Severe	macrophage cell	12.7853881278539
6226_S496626	16	Severe	b cell	3.68550368550369
6226_S496626	16	Severe	cd4-positive alpha-beta memory t cell	0.245700245700246
6226_S496626	16	Severe	cd4-positive helper t cell	0.245700245700246
6226_S496626	16	Severe	cd8-positive alpha-beta cytotoxic t cell	2.7027027027027
6226_S496626	16	Severe	macrophage cell	8.10810810810811
6226_S496626	17	Severe	b cell	7.2
6226_S496626	17	Severe	cd4-positive alpha-beta memory t cell	0.8
6226_S496626	17	Severe	cd4-positive helper t cell	0
6226_S496626	17	Severe	cd8-positive alpha-beta cytotoxic t cell	1.6
6226_S496626	17	Severe	macrophage cell	15.2
6226_S496626	18	Severe	b cell	10.126582278481
6226_S496626	18	Severe	cd4-positive alpha-beta memory t cell	0.843881856540084
6226_S496626	18	Severe	cd4-positive helper t cell	1.68776371308017
6226_S496626	18	Severe	cd8-positive alpha-beta cytotoxic t cell	3.79746835443038
6226_S496626	18	Severe	macrophage cell	16.0337552742616
6226_S496626	19	Severe	b cell	2.06185567010309
6226_S496626	19	Severe	cd4-positive alpha-beta memory t cell	0
6226_S496626	19	Severe	cd4-positive helper t cell	2.06185567010309
6226_S496626	19	Severe	cd8-positive alpha-beta cytotoxic t cell	4.12371134020619
6226_S496626	19	Severe	macrophage cell	7.21649484536082
6226_S496626	20	Severe	b cell	0.531914893617021
6226_S496626	20	Severe	cd4-positive alpha-beta memory t cell	0
6226_S496626	20	Severe	cd4-positive helper t cell	1.59574468085106
6226_S496626	20	Severe	cd8-positive alpha-beta cytotoxic t cell	3.72340425531915
6226_S496626	20	Severe	macrophage cell	26.063829787234
6226_S496626	21	Severe	b cell	0.213675213675214
6226_S496626	21	Severe	cd4-positive alpha-beta memory t cell	0.213675213675214
6226_S496626	21	Severe	cd4-positive helper t cell	3.41880341880342
6226_S496626	21	Severe	cd8-positive alpha-beta cytotoxic t cell	8.33333333333333
6226_S496626	21	Severe	macrophage cell	65.1709401709402
6226_S496626	22	Severe	b cell	0.769230769230769
6226_S496626	22	Severe	cd4-positive alpha-beta memory t cell	0.384615384615385
6226_S496626	22	Severe	cd4-positive helper t cell	0.384615384615385
6226_S496626	22	Severe	cd8-positive alpha-beta cytotoxic t cell	8.46153846153846
6226_S496626	22	Severe	macrophage cell	54.6153846153846
6226_S496626	23	Severe	b cell	2.40963855421687
6226_S496626	23	Severe	cd4-positive alpha-beta memory t cell	0
6226_S496626	23	Severe	cd4-positive helper t cell	0
6226_S496626	23	Severe	cd8-positive alpha-beta cytotoxic t cell	3.01204819277108
6226_S496626	23	Severe	macrophage cell	19.2771084337349
6226_S496626	24	Severe	b cell	14.4444444444444
6226_S496626	24	Severe	cd4-positive alpha-beta memory t cell	5.18518518518519
6226_S496626	24	Severe	cd4-positive helper t cell	2.59259259259259
6226_S496626	24	Severe	cd8-positive alpha-beta cytotoxic t cell	9.25925925925926
6226_S496626	24	Severe	macrophage cell	15.5555555555556
6226_S496626	25	Severe	b cell	0
6226_S496626	25	Severe	cd4-positive alpha-beta memory t cell	0.628930817610063
6226_S496626	25	Severe	cd4-positive helper t cell	0.628930817610063
6226_S496626	25	Severe	cd8-positive alpha-beta cytotoxic t cell	2.51572327044025
6226_S496626	25	Severe	macrophage cell	4.40251572327044
6226_S496626	26	Severe	b cell	2.60416666666667
6226_S496626	26	Severe	cd4-positive alpha-beta memory t cell	1.04166666666667
6226_S496626	26	Severe	cd4-positive helper t cell	3.64583333333333
6226_S496626	26	Severe	cd8-positive alpha-beta cytotoxic t cell	8.33333333333333
6226_S496626	26	Severe	macrophage cell	37.5
6226_S496626	27	Severe	b cell	6.65188470066519
6226_S496626	27	Severe	cd4-positive alpha-beta memory t cell	0.221729490022173
6226_S496626	27	Severe	cd4-positive helper t cell	4.21286031042129
6226_S496626	27	Severe	cd8-positive alpha-beta cytotoxic t cell	7.98226164079823
6226_S496626	27	Severe	macrophage cell	53.6585365853659
6226_S496626	28	Severe	b cell	0.207900207900208
6226_S496626	28	Severe	cd4-positive alpha-beta memory t cell	0.207900207900208
6226_S496626	28	Severe	cd4-positive helper t cell	2.91060291060291
6226_S496626	28	Severe	cd8-positive alpha-beta cytotoxic t cell	5.82120582120582
6226_S496626	28	Severe	macrophage cell	51.5592515592516
6226_S496626	29	Severe	b cell	1.21580547112462
6226_S496626	29	Severe	cd4-positive alpha-beta memory t cell	0
6226_S496626	29	Severe	cd4-positive helper t cell	3.03951367781155
6226_S496626	29	Severe	cd8-positive alpha-beta cytotoxic t cell	2.73556231003039
6226_S496626	29	Severe	macrophage cell	38.9057750759878
6226_S496626	30	Severe	b cell	0.392156862745098
6226_S496626	30	Severe	cd4-positive alpha-beta memory t cell	0.196078431372549
6226_S496626	30	Severe	cd4-positive helper t cell	0.196078431372549
6226_S496626	30	Severe	cd8-positive alpha-beta cytotoxic t cell	1.17647058823529
6226_S496626	30	Severe	macrophage cell	7.05882352941176
6226_S496626	31	Severe	b cell	12.5
6226_S496626	31	Severe	cd4-positive alpha-beta memory t cell	0
6226_S496626	31	Severe	cd4-positive helper t cell	6.25
6226_S496626	31	Severe	cd8-positive alpha-beta cytotoxic t cell	12.5
6226_S496626	31	Severe	macrophage cell	25
6226_S496626	32	Severe	b cell	1.63934426229508
6226_S496626	32	Severe	cd4-positive alpha-beta memory t cell	0
6226_S496626	32	Severe	cd4-positive helper t cell	4.91803278688525
6226_S496626	32	Severe	cd8-positive alpha-beta cytotoxic t cell	7.92349726775956
6226_S496626	32	Severe	macrophage cell	64.4808743169399
6226_S496626	33	Severe	b cell	0.259067357512953
6226_S496626	33	Severe	cd4-positive alpha-beta memory t cell	0.259067357512953
6226_S496626	33	Severe	cd4-positive helper t cell	2.07253886010363
6226_S496626	33	Severe	cd8-positive alpha-beta cytotoxic t cell	8.80829015544041
6226_S496626	33	Severe	macrophage cell	54.9222797927461
6226_S496626	34	Severe	b cell	1.33333333333333
6226_S496626	34	Severe	cd4-positive alpha-beta memory t cell	0
6226_S496626	34	Severe	cd4-positive helper t cell	0
6226_S496626	34	Severe	cd8-positive alpha-beta cytotoxic t cell	0
6226_S496626	34	Severe	macrophage cell	1.33333333333333
6226_S496626	35	Severe	b cell	12.4260355029586
6226_S496626	35	Severe	cd4-positive alpha-beta memory t cell	1.18343195266272
6226_S496626	35	Severe	cd4-positive helper t cell	11.2426035502959
6226_S496626	35	Severe	cd8-positive alpha-beta cytotoxic t cell	11.8343195266272
6226_S496626	35	Severe	macrophage cell	34.9112426035503
6226_S496626	36	Severe	b cell	0.301204819277108
6226_S496626	36	Severe	cd4-positive alpha-beta memory t cell	0
6226_S496626	36	Severe	cd4-positive helper t cell	2.40963855421687
6226_S496626	36	Severe	cd8-positive alpha-beta cytotoxic t cell	9.33734939759036
6226_S496626	36	Severe	macrophage cell	65.9638554216867
6226_S496626	37	Severe	b cell	0
6226_S496626	37	Severe	cd4-positive alpha-beta memory t cell	0
6226_S496626	37	Severe	cd4-positive helper t cell	0
6226_S496626	37	Severe	cd8-positive alpha-beta cytotoxic t cell	2.7027027027027
6226_S496626	37	Severe	macrophage cell	5.40540540540541
6226_S496626	38	Severe	b cell	8.33333333333333
6226_S496626	38	Severe	cd4-positive alpha-beta memory t cell	1.11111111111111
6226_S496626	38	Severe	cd4-positive helper t cell	8.88888888888889
6226_S496626	38	Severe	cd8-positive alpha-beta cytotoxic t cell	12.7777777777778
6226_S496626	38	Severe	macrophage cell	32.2222222222222
6226_S496626	39	Severe	b cell	1.00603621730382
6226_S496626	39	Severe	cd4-positive alpha-beta memory t cell	0.201207243460765
6226_S496626	39	Severe	cd4-positive helper t cell	2.21327967806841
6226_S496626	39	Severe	cd8-positive alpha-beta cytotoxic t cell	5.83501006036217
6226_S496626	39	Severe	macrophage cell	59.1549295774648
6226_S496626	40	Severe	b cell	0.33112582781457
6226_S496626	40	Severe	cd4-positive alpha-beta memory t cell	0
6226_S496626	40	Severe	cd4-positive helper t cell	0.662251655629139
6226_S496626	40	Severe	cd8-positive alpha-beta cytotoxic t cell	4.96688741721854
6226_S496626	40	Severe	macrophage cell	63.2450331125828
6226_S496626	41	Severe	b cell	14.7286821705426
6226_S496626	41	Severe	cd4-positive alpha-beta memory t cell	0
6226_S496626	41	Severe	cd4-positive helper t cell	4.65116279069767
6226_S496626	41	Severe	cd8-positive alpha-beta cytotoxic t cell	6.97674418604651
6226_S496626	41	Severe	macrophage cell	34.8837209302326
6226_S496626	42	Severe	b cell	1.26353790613718
6226_S496626	42	Severe	cd4-positive alpha-beta memory t cell	0.541516245487365
6226_S496626	42	Severe	cd4-positive helper t cell	2.34657039711191
6226_S496626	42	Severe	cd8-positive alpha-beta cytotoxic t cell	5.5956678700361
6226_S496626	42	Severe	macrophage cell	64.2599277978339
6226_S496626	43	Severe	b cell	0.598802395209581
6226_S496626	43	Severe	cd4-positive alpha-beta memory t cell	0.598802395209581
6226_S496626	43	Severe	cd4-positive helper t cell	0.29940119760479
6226_S496626	43	Severe	cd8-positive alpha-beta cytotoxic t cell	3.59281437125748
6226_S496626	43	Severe	macrophage cell	72.4550898203593
6226_S496626	44	Severe	b cell	8.26086956521739
6226_S496626	44	Severe	cd4-positive alpha-beta memory t cell	0.434782608695652
6226_S496626	44	Severe	cd4-positive helper t cell	2.60869565217391
6226_S496626	44	Severe	cd8-positive alpha-beta cytotoxic t cell	9.1304347826087
6226_S496626	44	Severe	macrophage cell	40
6226_S496626	45	Severe	b cell	7.03363914373089
6226_S496626	45	Severe	cd4-positive alpha-beta memory t cell	1.52905198776758
6226_S496626	45	Severe	cd4-positive helper t cell	7.03363914373089
6226_S496626	45	Severe	cd8-positive alpha-beta cytotoxic t cell	6.11620795107034
6226_S496626	45	Severe	macrophage cell	54.1284403669725
6226_S496626	46	Severe	b cell	0
6226_S496626	46	Severe	cd4-positive alpha-beta memory t cell	0.552486187845304
6226_S496626	46	Severe	cd4-positive helper t cell	3.31491712707182
6226_S496626	46	Severe	cd8-positive alpha-beta cytotoxic t cell	13.8121546961326
6226_S496626	46	Severe	macrophage cell	30.3867403314917
6226_S496626	47	Severe	b cell	1.12079701120797
6226_S496626	47	Severe	cd4-positive alpha-beta memory t cell	0.12453300124533
6226_S496626	47	Severe	cd4-positive helper t cell	0.49813200498132
6226_S496626	47	Severe	cd8-positive alpha-beta cytotoxic t cell	1.49439601494396
6226_S496626	47	Severe	macrophage cell	17.6836861768369
6226_S496626	48	Severe	b cell	1.32275132275132
6226_S496626	48	Severe	cd4-positive alpha-beta memory t cell	0.529100529100529
6226_S496626	48	Severe	cd4-positive helper t cell	6.08465608465608
6226_S496626	48	Severe	cd8-positive alpha-beta cytotoxic t cell	8.2010582010582
6226_S496626	48	Severe	macrophage cell	35.978835978836
6226_S496626	49	Severe	b cell	4.17827298050139
6226_S496626	49	Severe	cd4-positive alpha-beta memory t cell	1.1142061281337
6226_S496626	49	Severe	cd4-positive helper t cell	1.94986072423398
6226_S496626	49	Severe	cd8-positive alpha-beta cytotoxic t cell	1.94986072423398
6226_S496626	49	Severe	macrophage cell	15.3203342618384
6226_S496626	50	Severe	b cell	1.44329896907216
6226_S496626	50	Severe	cd4-positive alpha-beta memory t cell	0.206185567010309
6226_S496626	50	Severe	cd4-positive helper t cell	0.618556701030928
6226_S496626	50	Severe	cd8-positive alpha-beta cytotoxic t cell	2.06185567010309
6226_S496626	50	Severe	macrophage cell	12.1649484536082
6226_S496626	51	Severe	b cell	3.9426523297491
6226_S496626	51	Severe	cd4-positive alpha-beta memory t cell	0.17921146953405
6226_S496626	51	Severe	cd4-positive helper t cell	0.716845878136201
6226_S496626	51	Severe	cd8-positive alpha-beta cytotoxic t cell	1.4336917562724
6226_S496626	51	Severe	macrophage cell	15.4121863799283
6226_S496626	52	Severe	b cell	12.5
6226_S496626	52	Severe	cd4-positive alpha-beta memory t cell	0.192307692307692
6226_S496626	52	Severe	cd4-positive helper t cell	2.5
6226_S496626	52	Severe	cd8-positive alpha-beta cytotoxic t cell	4.23076923076923
6226_S496626	52	Severe	macrophage cell	19.6153846153846
6226_S496626	53	Severe	b cell	3.88349514563107
6226_S496626	53	Severe	cd4-positive alpha-beta memory t cell	0.485436893203883
6226_S496626	53	Severe	cd4-positive helper t cell	0.970873786407767
6226_S496626	53	Severe	cd8-positive alpha-beta cytotoxic t cell	5.33980582524272
6226_S496626	53	Severe	macrophage cell	16.504854368932
6226_S496626	54	Severe	b cell	7.94979079497908
6226_S496626	54	Severe	cd4-positive alpha-beta memory t cell	0.418410041841004
6226_S496626	54	Severe	cd4-positive helper t cell	1.67364016736402
6226_S496626	54	Severe	cd8-positive alpha-beta cytotoxic t cell	5.85774058577406
6226_S496626	54	Severe	macrophage cell	17.1548117154812
6226_S496626	55	Severe	b cell	5.27859237536657
6226_S496626	55	Severe	cd4-positive alpha-beta memory t cell	0
6226_S496626	55	Severe	cd4-positive helper t cell	1.17302052785924
6226_S496626	55	Severe	cd8-positive alpha-beta cytotoxic t cell	1.75953079178886
6226_S496626	55	Severe	macrophage cell	13.782991202346
6226_S496626	56	Severe	b cell	0.99009900990099
6226_S496626	56	Severe	cd4-positive alpha-beta memory t cell	0
6226_S496626	56	Severe	cd4-positive helper t cell	0.495049504950495
6226_S496626	56	Severe	cd8-positive alpha-beta cytotoxic t cell	0.495049504950495
6226_S496626	56	Severe	macrophage cell	6.43564356435644
6226_S496626	57	Severe	b cell	0.340136054421769
6226_S496626	57	Severe	cd4-positive alpha-beta memory t cell	0
6226_S496626	57	Severe	cd4-positive helper t cell	0
6226_S496626	57	Severe	cd8-positive alpha-beta cytotoxic t cell	0.680272108843537
6226_S496626	57	Severe	macrophage cell	5.4421768707483
6226_S496626	58	Severe	b cell	28.944618599791
6226_S496626	58	Severe	cd4-positive alpha-beta memory t cell	19.644723092999
6226_S496626	58	Severe	cd4-positive helper t cell	6.58307210031348
6226_S496626	58	Severe	cd8-positive alpha-beta cytotoxic t cell	20.8986415882968
6226_S496626	58	Severe	macrophage cell	5.12016718913271
6226_S496626	59	Severe	b cell	27.6150627615063
6226_S496626	59	Severe	cd4-positive alpha-beta memory t cell	17.9916317991632
6226_S496626	59	Severe	cd4-positive helper t cell	5.43933054393306
6226_S496626	59	Severe	cd8-positive alpha-beta cytotoxic t cell	13.3891213389121
6226_S496626	59	Severe	macrophage cell	9.34449093444909
6226_S496626	60	Severe	b cell	21.6981132075472
6226_S496626	60	Severe	cd4-positive alpha-beta memory t cell	9.43396226415094
6226_S496626	60	Severe	cd4-positive helper t cell	9.11949685534591
6226_S496626	60	Severe	cd8-positive alpha-beta cytotoxic t cell	22.9559748427673
6226_S496626	60	Severe	macrophage cell	11.3207547169811
6226_S496626	61	Severe	b cell	29.4947121034078
6226_S496626	61	Severe	cd4-positive alpha-beta memory t cell	16.5687426556992
6226_S496626	61	Severe	cd4-positive helper t cell	7.52056404230317
6226_S496626	61	Severe	cd8-positive alpha-beta cytotoxic t cell	21.2690951821387
6226_S496626	61	Severe	macrophage cell	7.40305522914219
6226_S496626	62	Severe	b cell	13.3928571428571
6226_S496626	62	Severe	cd4-positive alpha-beta memory t cell	0
6226_S496626	62	Severe	cd4-positive helper t cell	0
6226_S496626	62	Severe	cd8-positive alpha-beta cytotoxic t cell	5.35714285714286
6226_S496626	62	Severe	macrophage cell	20.0892857142857
6226_S496626	63	Severe	b cell	29.9319727891156
6226_S496626	63	Severe	cd4-positive alpha-beta memory t cell	9.52380952380952
6226_S496626	63	Severe	cd4-positive helper t cell	3.06122448979592
6226_S496626	63	Severe	cd8-positive alpha-beta cytotoxic t cell	7.14285714285714
6226_S496626	63	Severe	macrophage cell	20.4081632653061
6226_S496626	64	Moderate	b cell	8.97435897435897
6226_S496626	64	Moderate	cd4-positive alpha-beta memory t cell	0
6226_S496626	64	Moderate	cd4-positive helper t cell	0
6226_S496626	64	Moderate	cd8-positive alpha-beta cytotoxic t cell	3.84615384615385
6226_S496626	64	Moderate	macrophage cell	8.97435897435897
6226_S496626	65	Moderate	b cell	6.50887573964497
6226_S496626	65	Moderate	cd4-positive alpha-beta memory t cell	1.77514792899408
6226_S496626	65	Moderate	cd4-positive helper t cell	2.36686390532544
6226_S496626	65	Moderate	cd8-positive alpha-beta cytotoxic t cell	3.55029585798817
6226_S496626	65	Moderate	macrophage cell	13.0177514792899
6226_S496626	66	Moderate	b cell	1.41242937853107
6226_S496626	66	Moderate	cd4-positive alpha-beta memory t cell	0
6226_S496626	66	Moderate	cd4-positive helper t cell	0.847457627118644
6226_S496626	66	Moderate	cd8-positive alpha-beta cytotoxic t cell	1.69491525423729
6226_S496626	66	Moderate	macrophage cell	7.90960451977401
6226_S496626	67	Moderate	b cell	2.45901639344262
6226_S496626	67	Moderate	cd4-positive alpha-beta memory t cell	1.36612021857923
6226_S496626	67	Moderate	cd4-positive helper t cell	0.546448087431694
6226_S496626	67	Moderate	cd8-positive alpha-beta cytotoxic t cell	4.37158469945355
6226_S496626	67	Moderate	macrophage cell	13.6612021857924
6226_S496626	68	Moderate	b cell	0.886917960088692
6226_S496626	68	Moderate	cd4-positive alpha-beta memory t cell	0.221729490022173
6226_S496626	68	Moderate	cd4-positive helper t cell	0.665188470066519
6226_S496626	68	Moderate	cd8-positive alpha-beta cytotoxic t cell	2.4390243902439
6226_S496626	68	Moderate	macrophage cell	12.4168514412417
6226_S496626	69	Moderate	b cell	1.2
6226_S496626	69	Moderate	cd4-positive alpha-beta memory t cell	0.133333333333333
6226_S496626	69	Moderate	cd4-positive helper t cell	0.4
6226_S496626	69	Moderate	cd8-positive alpha-beta cytotoxic t cell	2
6226_S496626	69	Moderate	macrophage cell	7.6
6226_S496626	70	Moderate	b cell	0.808080808080808
6226_S496626	70	Moderate	cd4-positive alpha-beta memory t cell	0.202020202020202
6226_S496626	70	Moderate	cd4-positive helper t cell	1.41414141414141
6226_S496626	70	Moderate	cd8-positive alpha-beta cytotoxic t cell	1.41414141414141
6226_S496626	70	Moderate	macrophage cell	12.1212121212121
6226_S496626	71	Moderate	b cell	3.10077519379845
6226_S496626	71	Moderate	cd4-positive alpha-beta memory t cell	0
6226_S496626	71	Moderate	cd4-positive helper t cell	2.32558139534884
6226_S496626	71	Moderate	cd8-positive alpha-beta cytotoxic t cell	6.2015503875969
6226_S496626	71	Moderate	macrophage cell	6.2015503875969
6226_S496626	72	Moderate	b cell	0.900900900900901
6226_S496626	72	Moderate	cd4-positive alpha-beta memory t cell	0.18018018018018
6226_S496626	72	Moderate	cd4-positive helper t cell	1.08108108108108
6226_S496626	72	Moderate	cd8-positive alpha-beta cytotoxic t cell	1.08108108108108
6226_S496626	72	Moderate	macrophage cell	4.86486486486486
6226_S496626	73	Moderate	b cell	0.126262626262626
6226_S496626	73	Moderate	cd4-positive alpha-beta memory t cell	0
6226_S496626	73	Moderate	cd4-positive helper t cell	0.252525252525253
6226_S496626	73	Moderate	cd8-positive alpha-beta cytotoxic t cell	1.01010101010101
6226_S496626	73	Moderate	macrophage cell	3.78787878787879
6226_S496626	74	Moderate	b cell	0
6226_S496626	74	Moderate	cd4-positive alpha-beta memory t cell	0
6226_S496626	74	Moderate	cd4-positive helper t cell	1.32013201320132
6226_S496626	74	Moderate	cd8-positive alpha-beta cytotoxic t cell	1.65016501650165
6226_S496626	74	Moderate	macrophage cell	5.28052805280528
6226_S496626	75	Moderate	b cell	0.306278713629403
6226_S496626	75	Moderate	cd4-positive alpha-beta memory t cell	0.153139356814701
6226_S496626	75	Moderate	cd4-positive helper t cell	0.153139356814701
6226_S496626	75	Moderate	cd8-positive alpha-beta cytotoxic t cell	0
6226_S496626	75	Moderate	macrophage cell	4.13476263399694
6226_S496626	76	Moderate	b cell	0.763358778625954
6226_S496626	76	Moderate	cd4-positive alpha-beta memory t cell	0
6226_S496626	76	Moderate	cd4-positive helper t cell	0.763358778625954
6226_S496626	76	Moderate	cd8-positive alpha-beta cytotoxic t cell	1.52671755725191
6226_S496626	76	Moderate	macrophage cell	6.87022900763359
6226_S496626	77	Moderate	b cell	0.813008130081301
6226_S496626	77	Moderate	cd4-positive alpha-beta memory t cell	1.21951219512195
6226_S496626	77	Moderate	cd4-positive helper t cell	0.40650406504065
6226_S496626	77	Moderate	cd8-positive alpha-beta cytotoxic t cell	3.65853658536585
6226_S496626	77	Moderate	macrophage cell	16.260162601626
6226_S496626	78	Moderate	b cell	0.28169014084507
6226_S496626	78	Moderate	cd4-positive alpha-beta memory t cell	0
6226_S496626	78	Moderate	cd4-positive helper t cell	0.28169014084507
6226_S496626	78	Moderate	cd8-positive alpha-beta cytotoxic t cell	0.422535211267606
6226_S496626	78	Moderate	macrophage cell	3.09859154929577
6226_S496626	79	Moderate	b cell	0.397350993377483
6226_S496626	79	Moderate	cd4-positive alpha-beta memory t cell	0.132450331125828
6226_S496626	79	Moderate	cd4-positive helper t cell	0.264900662251656
6226_S496626	79	Moderate	cd8-positive alpha-beta cytotoxic t cell	0.662251655629139
6226_S496626	79	Moderate	macrophage cell	6.22516556291391
6226_S496626	80	Moderate	b cell	0.769230769230769
6226_S496626	80	Moderate	cd4-positive alpha-beta memory t cell	0
6226_S496626	80	Moderate	cd4-positive helper t cell	1.53846153846154
6226_S496626	80	Moderate	cd8-positive alpha-beta cytotoxic t cell	4.61538461538462
6226_S496626	80	Moderate	macrophage cell	20.7692307692308
6226_S496626	81	Moderate	b cell	0.2710027100271
6226_S496626	81	Moderate	cd4-positive alpha-beta memory t cell	0
6226_S496626	81	Moderate	cd4-positive helper t cell	0.2710027100271
6226_S496626	81	Moderate	cd8-positive alpha-beta cytotoxic t cell	0.813008130081301
6226_S496626	81	Moderate	macrophage cell	2.9810298102981
6226_S496626	82	Moderate	b cell	0
6226_S496626	82	Moderate	cd4-positive alpha-beta memory t cell	0
6226_S496626	82	Moderate	cd4-positive helper t cell	0.4149377593361
6226_S496626	82	Moderate	cd8-positive alpha-beta cytotoxic t cell	0
6226_S496626	82	Moderate	macrophage cell	7.46887966804979
6226_S496626	84	Moderate	b cell	3.26530612244898
6226_S496626	84	Moderate	cd4-positive alpha-beta memory t cell	0.408163265306122
6226_S496626	84	Moderate	cd4-positive helper t cell	0.816326530612245
6226_S496626	84	Moderate	cd8-positive alpha-beta cytotoxic t cell	6.12244897959184
6226_S496626	84	Moderate	macrophage cell	8.57142857142857
6226_S496626	85	Moderate	b cell	0.416233090530697
6226_S496626	85	Moderate	cd4-positive alpha-beta memory t cell	0.208116545265349
6226_S496626	85	Moderate	cd4-positive helper t cell	0.416233090530697
6226_S496626	85	Moderate	cd8-positive alpha-beta cytotoxic t cell	0.624349635796046
6226_S496626	85	Moderate	macrophage cell	4.26638917793965
6226_S496626	86	Moderate	b cell	0.221975582685905
6226_S496626	86	Moderate	cd4-positive alpha-beta memory t cell	0.110987791342952
6226_S496626	86	Moderate	cd4-positive helper t cell	1.22086570477248
6226_S496626	86	Moderate	cd8-positive alpha-beta cytotoxic t cell	4.10654827968923
6226_S496626	86	Moderate	macrophage cell	29.1897891231964
6226_S496626	87	Moderate	b cell	2.10526315789474
6226_S496626	87	Moderate	cd4-positive alpha-beta memory t cell	0.701754385964912
6226_S496626	87	Moderate	cd4-positive helper t cell	2.10526315789474
6226_S496626	87	Moderate	cd8-positive alpha-beta cytotoxic t cell	11.9298245614035
6226_S496626	87	Moderate	macrophage cell	43.5087719298246
6226_S496626	89	Moderate	b cell	8.33333333333333
6226_S496626	89	Moderate	cd4-positive alpha-beta memory t cell	0
6226_S496626	89	Moderate	cd4-positive helper t cell	0
6226_S496626	89	Moderate	cd8-positive alpha-beta cytotoxic t cell	0
6226_S496626	89	Moderate	macrophage cell	16.6666666666667
6226_S496626	90	Moderate	b cell	0
6226_S496626	90	Moderate	cd4-positive alpha-beta memory t cell	0
6226_S496626	90	Moderate	cd4-positive helper t cell	3.44827586206897
6226_S496626	90	Moderate	cd8-positive alpha-beta cytotoxic t cell	3.44827586206897
6226_S496626	90	Moderate	macrophage cell	8.62068965517241
6226_S496626	91	Moderate	b cell	0
6226_S496626	91	Moderate	cd4-positive alpha-beta memory t cell	0
6226_S496626	91	Moderate	cd4-positive helper t cell	1.38888888888889
6226_S496626	91	Moderate	cd8-positive alpha-beta cytotoxic t cell	1.38888888888889
6226_S496626	91	Moderate	macrophage cell	6.94444444444444
6226_S496626	92	Moderate	b cell	0
6226_S496626	92	Moderate	cd4-positive alpha-beta memory t cell	0
6226_S496626	92	Moderate	cd4-positive helper t cell	3.17460317460317
6226_S496626	92	Moderate	cd8-positive alpha-beta cytotoxic t cell	0
6226_S496626	92	Moderate	macrophage cell	4.76190476190476
6226_S496626	93	Moderate	b cell	0.710900473933649
6226_S496626	93	Moderate	cd4-positive alpha-beta memory t cell	0
6226_S496626	93	Moderate	cd4-positive helper t cell	0
6226_S496626	93	Moderate	cd8-positive alpha-beta cytotoxic t cell	0.710900473933649
6226_S496626	93	Moderate	macrophage cell	2.13270142180095
6226_S496626	94	Moderate	b cell	0.740740740740741
6226_S496626	94	Moderate	cd4-positive alpha-beta memory t cell	0.740740740740741
6226_S496626	94	Moderate	cd4-positive helper t cell	0
6226_S496626	94	Moderate	cd8-positive alpha-beta cytotoxic t cell	3.33333333333333
6226_S496626	94	Moderate	macrophage cell	9.25925925925926
6226_S496626	95	Moderate	b cell	3.40909090909091
6226_S496626	95	Moderate	cd4-positive alpha-beta memory t cell	0
6226_S496626	95	Moderate	cd4-positive helper t cell	1.13636363636364
6226_S496626	95	Moderate	cd8-positive alpha-beta cytotoxic t cell	3.40909090909091
6226_S496626	95	Moderate	macrophage cell	9.09090909090909
6226_S496626	96	Moderate	b cell	0
6226_S496626	96	Moderate	cd4-positive alpha-beta memory t cell	0
6226_S496626	96	Moderate	cd4-positive helper t cell	0
6226_S496626	96	Moderate	cd8-positive alpha-beta cytotoxic t cell	0.273224043715847
6226_S496626	96	Moderate	macrophage cell	5.19125683060109
6226_S496626	97	Moderate	b cell	0.462962962962963
6226_S496626	97	Moderate	cd4-positive alpha-beta memory t cell	0
6226_S496626	97	Moderate	cd4-positive helper t cell	0
6226_S496626	97	Moderate	cd8-positive alpha-beta cytotoxic t cell	0.154320987654321
6226_S496626	97	Moderate	macrophage cell	0.771604938271605
6226_S496626	98	Moderate	b cell	0.646551724137931
6226_S496626	98	Moderate	cd4-positive alpha-beta memory t cell	0
6226_S496626	98	Moderate	cd4-positive helper t cell	0.21551724137931
6226_S496626	98	Moderate	cd8-positive alpha-beta cytotoxic t cell	1.29310344827586
6226_S496626	98	Moderate	macrophage cell	9.91379310344828
6226_S496626	99	Moderate	b cell	0
6226_S496626	99	Moderate	cd4-positive alpha-beta memory t cell	0
6226_S496626	99	Moderate	cd4-positive helper t cell	0.896860986547085
6226_S496626	99	Moderate	cd8-positive alpha-beta cytotoxic t cell	0.896860986547085
6226_S496626	99	Moderate	macrophage cell	10.3139013452915
6226_S496626	100	Moderate	b cell	0.657894736842105
6226_S496626	100	Moderate	cd4-positive alpha-beta memory t cell	0
6226_S496626	100	Moderate	cd4-positive helper t cell	0
6226_S496626	100	Moderate	cd8-positive alpha-beta cytotoxic t cell	1.97368421052632
6226_S496626	100	Moderate	macrophage cell	13.8157894736842
6226_S496626	101	Moderate	b cell	0.529100529100529
6226_S496626	101	Moderate	cd4-positive alpha-beta memory t cell	0
6226_S496626	101	Moderate	cd4-positive helper t cell	0.529100529100529
6226_S496626	101	Moderate	cd8-positive alpha-beta cytotoxic t cell	0
6226_S496626	101	Moderate	macrophage cell	10.5820105820106
6226_S496626	102	Moderate	b cell	0
6226_S496626	102	Moderate	cd4-positive alpha-beta memory t cell	0
6226_S496626	102	Moderate	cd4-positive helper t cell	0.649350649350649
6226_S496626	102	Moderate	cd8-positive alpha-beta cytotoxic t cell	0
6226_S496626	102	Moderate	macrophage cell	10.3896103896104
6226_S496626	103	Moderate	b cell	0.396825396825397
6226_S496626	103	Moderate	cd4-positive alpha-beta memory t cell	0
6226_S496626	103	Moderate	cd4-positive helper t cell	0
6226_S496626	103	Moderate	cd8-positive alpha-beta cytotoxic t cell	0
6226_S496626	103	Moderate	macrophage cell	1.98412698412698
6226_S496626	104	Moderate	b cell	1.71428571428571
6226_S496626	104	Moderate	cd4-positive alpha-beta memory t cell	0.571428571428571
6226_S496626	104	Moderate	cd4-positive helper t cell	0
6226_S496626	104	Moderate	cd8-positive alpha-beta cytotoxic t cell	1.14285714285714
6226_S496626	104	Moderate	macrophage cell	5.14285714285714
6226_S496626	105	Moderate	b cell	2.3121387283237
6226_S496626	105	Moderate	cd4-positive alpha-beta memory t cell	0
6226_S496626	105	Moderate	cd4-positive helper t cell	0
6226_S496626	105	Moderate	cd8-positive alpha-beta cytotoxic t cell	3.46820809248555
6226_S496626	105	Moderate	macrophage cell	9.82658959537572
6226_S496626	106	Moderate	b cell	0
6226_S496626	106	Moderate	cd4-positive alpha-beta memory t cell	0
6226_S496626	106	Moderate	cd4-positive helper t cell	0
6226_S496626	106	Moderate	cd8-positive alpha-beta cytotoxic t cell	6.66666666666667
6226_S496626	106	Moderate	macrophage cell	11.6666666666667
6226_S496626	107	Moderate	b cell	0.245700245700246
6226_S496626	107	Moderate	cd4-positive alpha-beta memory t cell	0
6226_S496626	107	Moderate	cd4-positive helper t cell	1.22850122850123
6226_S496626	107	Moderate	cd8-positive alpha-beta cytotoxic t cell	1.71990171990172
6226_S496626	107	Moderate	macrophage cell	6.87960687960688
6226_S496626	108	Moderate	b cell	0
6226_S496626	108	Moderate	cd4-positive alpha-beta memory t cell	0.447427293064877
6226_S496626	108	Moderate	cd4-positive helper t cell	0
6226_S496626	108	Moderate	cd8-positive alpha-beta cytotoxic t cell	0.894854586129754
6226_S496626	108	Moderate	macrophage cell	3.80313199105145
6226_S496626	109	Moderate	b cell	0.378787878787879
6226_S496626	109	Moderate	cd4-positive alpha-beta memory t cell	0.757575757575758
6226_S496626	109	Moderate	cd4-positive helper t cell	0
6226_S496626	109	Moderate	cd8-positive alpha-beta cytotoxic t cell	0.568181818181818
6226_S496626	109	Moderate	macrophage cell	4.92424242424242
6226_S496626	110	Moderate	b cell	0.9765625
6226_S496626	110	Moderate	cd4-positive alpha-beta memory t cell	0
6226_S496626	110	Moderate	cd4-positive helper t cell	0.5859375
6226_S496626	110	Moderate	cd8-positive alpha-beta cytotoxic t cell	0.9765625
6226_S496626	110	Moderate	macrophage cell	4.296875
6226_S496626	111	Moderate	b cell	0.970873786407767
6226_S496626	111	Moderate	cd4-positive alpha-beta memory t cell	0.388349514563107
6226_S496626	111	Moderate	cd4-positive helper t cell	0.58252427184466
6226_S496626	111	Moderate	cd8-positive alpha-beta cytotoxic t cell	2.13592233009709
6226_S496626	111	Moderate	macrophage cell	7.76699029126214
6226_S496626	112	Moderate	b cell	0.756143667296786
6226_S496626	112	Moderate	cd4-positive alpha-beta memory t cell	0.189035916824197
6226_S496626	112	Moderate	cd4-positive helper t cell	0
6226_S496626	112	Moderate	cd8-positive alpha-beta cytotoxic t cell	1.89035916824197
6226_S496626	112	Moderate	macrophage cell	5.10396975425331
6226_S496626	113	Moderate	b cell	0
6226_S496626	113	Moderate	cd4-positive alpha-beta memory t cell	0
6226_S496626	113	Moderate	cd4-positive helper t cell	0.34965034965035
6226_S496626	113	Moderate	cd8-positive alpha-beta cytotoxic t cell	1.3986013986014
6226_S496626	113	Moderate	macrophage cell	4.54545454545455
6226_S496626	114	Moderate	b cell	2.59067357512953
6226_S496626	114	Moderate	cd4-positive alpha-beta memory t cell	0.518134715025907
6226_S496626	114	Moderate	cd4-positive helper t cell	1.03626943005181
6226_S496626	114	Moderate	cd8-positive alpha-beta cytotoxic t cell	3.62694300518135
6226_S496626	114	Moderate	macrophage cell	10.880829015544
6226_S496626	115	Moderate	b cell	1.61725067385445
6226_S496626	115	Moderate	cd4-positive alpha-beta memory t cell	0.269541778975741
6226_S496626	115	Moderate	cd4-positive helper t cell	1.34770889487871
6226_S496626	115	Moderate	cd8-positive alpha-beta cytotoxic t cell	3.77358490566038
6226_S496626	115	Moderate	macrophage cell	12.3989218328841
6226_S496626	116	Moderate	b cell	0
6226_S496626	116	Moderate	cd4-positive alpha-beta memory t cell	0
6226_S496626	116	Moderate	cd4-positive helper t cell	1.10497237569061
6226_S496626	116	Moderate	cd8-positive alpha-beta cytotoxic t cell	4.97237569060773
6226_S496626	116	Moderate	macrophage cell	10.4972375690608
6226_S496626	117	Severe	b cell	27.5862068965517
6226_S496626	117	Severe	cd4-positive alpha-beta memory t cell	5.17241379310345
6226_S496626	117	Severe	cd4-positive helper t cell	0.862068965517241
6226_S496626	117	Severe	cd8-positive alpha-beta cytotoxic t cell	11.2068965517241
6226_S496626	117	Severe	macrophage cell	20.6896551724138
6226_S496626	118	Severe	b cell	6.92640692640693
6226_S496626	118	Severe	cd4-positive alpha-beta memory t cell	0.865800865800866
6226_S496626	118	Severe	cd4-positive helper t cell	0
6226_S496626	118	Severe	cd8-positive alpha-beta cytotoxic t cell	8.22510822510823
6226_S496626	118	Severe	macrophage cell	25.974025974026
6226_S496626	119	Severe	b cell	5.82010582010582
6226_S496626	119	Severe	cd4-positive alpha-beta memory t cell	2.11640211640212
6226_S496626	119	Severe	cd4-positive helper t cell	4.76190476190476
6226_S496626	119	Severe	cd8-positive alpha-beta cytotoxic t cell	24.3386243386243
6226_S496626	119	Severe	macrophage cell	17.989417989418
6226_S496626	120	Severe	b cell	7.61904761904762
6226_S496626	120	Severe	cd4-positive alpha-beta memory t cell	0
6226_S496626	120	Severe	cd4-positive helper t cell	3.80952380952381
6226_S496626	120	Severe	cd8-positive alpha-beta cytotoxic t cell	23.8095238095238
6226_S496626	120	Severe	macrophage cell	31.4285714285714
6226_S496626	121	Severe	b cell	2.65957446808511
6226_S496626	121	Severe	cd4-positive alpha-beta memory t cell	1.06382978723404
6226_S496626	121	Severe	cd4-positive helper t cell	0.531914893617021
6226_S496626	121	Severe	cd8-positive alpha-beta cytotoxic t cell	4.78723404255319
6226_S496626	121	Severe	macrophage cell	30.3191489361702
6226_S496626	122	Moderate	b cell	5.09554140127389
6226_S496626	122	Moderate	cd4-positive alpha-beta memory t cell	0.636942675159236
6226_S496626	122	Moderate	cd4-positive helper t cell	2.54777070063694
6226_S496626	122	Moderate	cd8-positive alpha-beta cytotoxic t cell	17.8343949044586
6226_S496626	122	Moderate	macrophage cell	9.55414012738854
6226_S496626	123	Severe	b cell	0.743494423791822
6226_S496626	123	Severe	cd4-positive alpha-beta memory t cell	0
6226_S496626	123	Severe	cd4-positive helper t cell	0.371747211895911
6226_S496626	123	Severe	cd8-positive alpha-beta cytotoxic t cell	1.11524163568773
6226_S496626	123	Severe	macrophage cell	14.8698884758364
6226_S496626	124	Severe	b cell	1.63265306122449
6226_S496626	124	Severe	cd4-positive alpha-beta memory t cell	0.408163265306122
6226_S496626	124	Severe	cd4-positive helper t cell	0.408163265306122
6226_S496626	124	Severe	cd8-positive alpha-beta cytotoxic t cell	2.44897959183673
6226_S496626	124	Severe	macrophage cell	16.734693877551
