# Supplementary material for: Spatial transcriptomics elucidates localized immune responses in atherosclerotic coronary artery
Source: EMBO Mol Med. 2025 Aug 22;17(10):2827–46. doi: 10.1038/s44321-025-00280-w (PMC12514278; doi:10.1038/s44321-025-00280-w)
Supplement: Supplementary file 8 — Source data Fig. 7 [file 44321_2025_280_MOESM8_ESM.zip]

Archive with 4 entries (4 files):
- Figure7A_ANXA2 expression in severe artery.pdf
- Figure7A_ANXA2 expression in TLS.pdf
- Figure7A_S496626-ANXA2.pdf
- Figure7A_S496626-ELS-ANXA2.pdf
